# Supplementary material for: Predicting Gene Expression Divergence between Single-Copy Orthologs in Two Species
Source: Genome Biol Evol. 2023 May 12;15(5):evad078. doi: 10.1093/gbe/evad078 (PMC10220509; doi:10.1093/gbe/evad078)
Supplement: evad078_Supplementary_Data [file evad078_supplementary_data.zip]

Archive with 4 entries (4 files):
- PiyaEtAl2023_R2_clean.tex
- PiyaEtAl2023_R2_SupplementaryFigures.pdf
- PiyaEtAl2023_SupplementaryTables_R2.xls
- bibfile.bib
