# Supplementary material for: Predicting Gene Expression Divergence between Single-Copy Orthologs in Two Species
Source: Genome Biol Evol. 2023 May 12;15(5):evad078. doi: 10.1093/gbe/evad078 (PMC10220509; doi:10.1093/gbe/evad078)
Supplement: evad078_Supplementary_Data [file evad078_supplementary_data.zip › PiyaEtAl2023_R2_clean.tex]

\documentclass[12pt]{article}
\usepackage[left=1.0in,top=1.0in,right=1.0in,bottom=1.0in,nohead]{geometry}
\usepackage[nohead]{geometry}
\usepackage{setspace}
\usepackage{longtable}
\usepackage{amsmath, amsthm, amssymb}
\usepackage{natbib}
\usepackage[dvips]{graphicx}
\usepackage{color}
\usepackage{subfigure}
\usepackage{float}
\usepackage[none]{hyphenat}
\theoremstyle{definition}
\newtheorem{prop}{Proposition}
\theoremstyle{definition}
\newtheorem{corollary}[prop]{Corollary}
\theoremstyle{definition}
\newtheorem{theorem}[prop]{Theorem}
\theoremstyle{definition}
\newtheorem{lemma}[prop]{Lemma}
\theoremstyle{definition}
\newtheorem{algorithm}[prop]{Algorithm}
\theoremstyle{definition}
\newtheorem{definition}[prop]{Definition}
\usepackage{hyperref}
\usepackage{rotating}
\usepackage{lscape}

\usepackage[mathlines, displaymath]{lineno}
\hypersetup{
     colorlinks   = true,
     citecolor    = blue
}

\newcommand{\beginappendix}{
	\setcounter{equation}{0}
	\renewcommand{\theequation}{A\arabic{equation}}
}
\newcommand{\beginsupplement}{%
	\setcounter{table}{0}
	\renewcommand{\thetable}{S\arabic{table}}%
	\setcounter{figure}{0}
	\renewcommand{\thefigure}{S\arabic{figure}}%
	}

\title{\textcolor{black}{Predicting gene expression divergence between single-copy orthologs in two species}}
\author{Antara Anika Piya$^{1}$, Michael DeGiorgio$^{1}$, Raquel Assis$^{1,2}$}
\date{}

\begin{document}
    \begin{sloppypar}
        \doublespacing
        \maketitle
        \small
        \noindent\emph{$^{1}$Department of Electrical Engineering and Computer Science, Florida Atlantic University, Boca Raton, FL 33431}\\
        \noindent\emph{$^{2}$Institute for Human Health and Disease Intervention, Florida Atlantic University, Boca Raton, FL 33431}\\

        \noindent\emph{Corresponding author:}
        Raquel Assis
        \texttt{rassis@fau.edu} (R.A.)
        
        \vspace*{\fill}
        \noindent Keywords: gene expression, expression divergence, Ornstein-Uhlenbeck, machine learning, neural network
    
        \clearpage
        
        \begin{abstract}
           Predicting gene expression divergence is integral to understanding the emergence of new biological functions and associated traits. Whereas several sophisticated methods have been developed for \textcolor{black}{this task}, their applications are either limited to duplicate genes or require expression data from more than two species. Thus, here we present \texttt{PiXi}, the first machine learning framework for \textcolor{black}{predicting gene expression divergence between single-copy orthologs} in two species. \texttt{PiXi} models gene expression evolution as an Ornstein-Uhlenbeck process, and overlays this model with multi-layer neural network, random forest, and support vector machine architectures for making predictions. \textcolor{black}{It outputs the predicted class ``conserved'' or ``diverged'' for each pair of orthologs, as well as their predicted expression optima in the two species.} We show that \texttt{PiXi} has high power and accuracy in predicting \textcolor{black}{gene expression divergence between single-copy orthologs, as well as high accuracy and precision in estimating their expression optima in the two species,} across a wide range of evolutionary scenarios, with the globally best performance achieved by a multi-layer neural network. Moreover, application of our best performing \texttt{PiXi} predictor to empirical gene expression data from single-copy orthologs residing at different loci in two species of \textit{Drosophila} reveals that approximately \textcolor{black}{23\%} underwent expression divergence after positional relocation. Further analysis shows that several of these ``diverged'' genes are involved in the electron transport chain of the mitochondrial membrane, suggesting that new chromatin environments may impact energy production in \textit{Drosophila}. Thus, by providing a toolkit for \textcolor{black}{predicting gene expression divergence} between single-copy orthologs in two species, \texttt{PiXi} can shed light on the origins of novel phenotypes across diverse biological processes and study systems. 
        
        \end{abstract} 
    
        \clearpage

        \section*{Significance}
            Gene expression divergence is often used as an important indicator of evolutionary change. However, there is currently a paucity of methods for accurately predicting \textcolor{black}{gene expression divergence}. Here we develop the first machine learning approach for \textcolor{black}{this task}, \texttt{PiXi}, demonstrating its exceptional performance on simulated data and application to empirical data in fruit flies. \texttt{PiXi} has been implemented as an open source R package, providing a powerful toolkit for researchers investigating gene expression divergence in a wide range of taxonomic groups. 
            
        \linenumbers
        \section*{Introduction}
            Determining whether gene functions have diverged between species is a problem of central importance in evolutionary genomics. In particular, researchers are often interested in assaying inter-species functional divergence for a specific set of genes, such as those that have undergone a mutation event or are involved in a biological process that is being studied \citep{gu1999statistical, lynch2000probability, Gu2001, kondrashov2002selection, blanc2004functional, li2005expression, chain2008duplicate, LopezBigasEtAl2008, lynch2008resurrecting, AssisEtAl2012, assis2013neofunctionalization, assis2015rapid, Assis2016, FullerEtAl2016, WheelerEtAl2016, hart2018genes, Assis2019, JiangAndAssis2019, MengEtAl2019, Assis2021,ZhongEtAl2021,  SarwarEtAl2022}. In these scenarios, \textcolor{black}{a major question} to address is whether the functions of these genes are conserved or have diverged as a result of the mutation event or biological process under consideration. \textcolor{black}{For cases of functional divergence, one may also want to know how and to what extent gene functions differ from one another.} Answering these questions is critical not only for learning about the functional divergence of a specific set of genes, but also for generating testable hypotheses about their contributions to the origins of complex phenotypes and species. 
             
            The classical approach to this common problem in evolutionary genomics is to quantify sequence divergence between orthologous genes, or those that arose from the same common ancestor, in related species \citep{gu1999statistical, Gu2001, kondrashov2002selection, chain2008duplicate, LopezBigasEtAl2008, WheelerEtAl2016, hart2018genes, Assis2019, ZhongEtAl2021, SarwarEtAl2022}. Though such analyses enable estimations of the types and strengths of natural selection acting on a set of genes, they are limited in their abilities to detect  functional divergence. Specifically, natural selection acts directly on gene functions, and therefore indirectly on their underlying sequences. With this in mind, several modern studies have assayed functional divergence from gene expression data \citep{blanc2004functional, li2005expression, chain2008duplicate, AssisEtAl2012, assis2013neofunctionalization, assis2015rapid, Assis2016, FullerEtAl2016, perry2016cdrom, hart2018genes, Assis2019, JiangAndAssis2019, MengEtAl2019, ZhongEtAl2021, SarwarEtAl2022}, which are now widely available for many conditions (e.g., tissues, developmental stages, or disease states) in diverse species \citep{KapusheskyEtAl2010, ENCODE2012, PetryszakEtAl2013}. Because expression measurements provide information about activity levels of a gene across multiple conditions, they are often considered ideal proxies for function \citep{wray2003evolution, carroll2005evolution, nehrt2011testing, assis2013neofunctionalization, de2017coordinated}. Further, gene expression is easily quantified and compared, and also strongly correlated with a number of other important genic properties, including protein-coding sequence divergence \citep{makova2003divergence,nuzhdin2004common,lemos2005evolution,hunt2012evolution,assis2014drosophila,assis2014conserved, mahler2017gene, assis2019lineage} and protein-protein interactions \citep{bhardwaj2005correlation,lemos2005evolution, assis2013neofunctionalization, assis2014conserved, musungu2016network, mahler2017gene, assis2019lineage}.
            
            In recent years, Ornstein-Uhlenbeck (OU) processes have been used to develop many sophisticated methods for modeling expression evolution of orthologous genes along phylogenetic trees \citep{hansen1997stabilizing, butler2004phylogenetic, kalinka2010gene, brawand2011evolution, perry2012comparative, rohlfs2014modeling, rohlfs2015phylogenetic, degiorgio2021learning}. Because OU processes model Brownian motion with a pull toward an optimal state, they have a natural application to evolution, in which phenotypic drift is analogous to Brownian motion, selection to pull, and the fittest phenotype to optimal state \citep{hansen1997stabilizing, butler2004phylogenetic}. Whereas most of these OU-based methods can also be used to assay expression divergence \citep{hansen1997stabilizing, butler2004phylogenetic, brawand2011evolution, rohlfs2014modeling, rohlfs2015phylogenetic, degiorgio2021learning}, they are limited in their applicability to problems generally encountered in evolutionary genomics. Specifically, these methods either require gene expression data from more than two species \citep{hansen1997stabilizing, butler2004phylogenetic, brawand2011evolution, rohlfs2014modeling, rohlfs2015phylogenetic}, which researchers typically do not have access to, or are tailored to genes that underwent duplication events \citep{degiorgio2021learning}. Thus, there are currently few options for \textcolor{black}{predicting gene expression divergence} between single-copy orthologs in two species. 
            
            Here we present PredIcting eXpression dIvergence (\texttt{PiXi}), an OU model-based machine learning framework for \textcolor{black}{predicting gene expression divergence between single-copy orthologs} in two species. As in a recent method designed for duplicate genes, \texttt{CLOUD} \citep{degiorgio2021learning}, we choose machine learning for prediction due to several advantages over traditional likelihood ratio tests previously used for single-copy genes \citep{kalinka2010gene, brawand2011evolution, perry2012comparative, rohlfs2014modeling, rohlfs2015phylogenetic}. First, training of machine learning algorithms minimizes discrepancies between model predictions and observations, optimizing model fit to the data \citep{hastie2009elements}. Second, testing of machine learning algorithms enables direct evaluation of performance metrics, such as power and accuracy, on a dataset that is independent of that used for training \citep{hastie2009elements}. Third, machine learning algorithms are tailored to making predictions from data representing many correlated or conflicting features of varying levels of importance \citep{hastie2009elements}, which is a critical consideration when using gene expression data from multiple conditions and species. Last, \texttt{CLOUD} demonstrates high power and accuracy in predicting both expression divergence and evolutionary parameters of duplicate genes in two species \citep{degiorgio2021learning}, suggesting that taking a similar approach with single-copy genes may yield favorable performance as well. 
            
            Thus, \texttt{PiXi} employs an adaptation of the multi-layer neural network of \texttt{CLOUD} \citep{degiorgio2021learning}, as well as two additional machine learning architectures---random forest and support vector machine---to account for different linear and nonlinear relationships in the input data. Specifically, \texttt{PiXi} uses each machine learning architecture to classify the expression of single-copy orthologs in two species as either ``conserved'' or ``diverged'', and to also estimate \textcolor{black}{their expression optima in the two species}. Application of \texttt{PiXi} to simulated data shows that all of its machine learning architectures have high power and accuracy in predicting expression divergence and \textcolor{black}{high accuracy and precision in predicting expression optima} across a wide range of evolutionary scenarios, with the multi-layer neural network globally outperforming other architectures. Moreover, application of \texttt{PiXi} to empirical data in \textit{Drosophila} reveals that approximately \textcolor{black}{23\%} of positionally relocated genes undergo expression divergence, many of which are involved in cellular energy production. \texttt{PiXi} has been implemented as an open-source R package, which is available at \texttt{http://assisgroup.fau.edu/software.html} and \texttt{https://github.com/rassis/\texttt{PiXi}}. Input data can include gene expression measurements in a single or in multiple conditions, making \texttt{PiXi} applicable to studying expression divergence in both single- and multicellular organisms. 
            
        \section*{Results}
             \subsection*{Construction of \texttt{PiXi}} 
                \texttt{PiXi} is constructed on an OU model of gene expression evolution \citep{hansen1997stabilizing, butler2004phylogenetic,kalinka2010gene, brawand2011evolution, perry2012comparative, rohlfs2014modeling, rohlfs2015phylogenetic, degiorgio2021learning}. In particular, suppose we have gene expression data from multiple conditions for single-copy orthologs in two species, Species 1 and Species 2. We model the expression evolution of these orthologs along the phylogeny relating the two species as an OU process, in which expression is pulled toward optima $\theta_{1}$ in Species 1 and $\theta_{2}$ in Species 2 through selection with strength $\alpha$, and randomly fluctuates through phenotypic drift with strength $\sigma^2$. In this study, \textcolor{black}{we assume that Species 1 has the same expression optimum as the common ancestor of the two species, and our goal is to evaluate whether there is a shift toward a different expression optimum in Species 2. Therefore,} we consider two scenarios for the expression optima in Species 1 and Species 2: $\theta_\text{1} = \theta_\text{2}$, which should result in ``conserved'' gene expression between the species, and $\theta_\text{1} \neq \theta_\text{2}$, which should result in ``diverged'' gene expression between the species. 
                
                Following \cite{brawand2011evolution}, gene expression in the two species $\textbf{e} = (e_{1}, e_{2})$ under this OU process is distributed as multivariate normal with mean
                 \begin{linenomath*}
                 \begin{equation*}
                    \mu =  (\mathbb{E}[e_{1}],\mathbb{E}[e_{2}]) = 
                    \begin{bmatrix}
                        (1- e^{-\alpha})\theta_{2} + e^{-\alpha}\theta_{1}\\
                        \theta_{1}
                    \end{bmatrix} \in\mathbb{R}^2
                \end{equation*}
                \end{linenomath*}
                and covariance matrix
                \begin{linenomath*}
                \begin{equation*}
                    \Sigma = 
                    \begin{bmatrix}
                        Var[e_{1}] & Cov[e_{1},e_{2}]\\
                        Cov[e_{2},e_{1}] & Var[e_{2}]
                    \end{bmatrix}  = \frac{\sigma^2}{2\alpha} 
                    \begin{bmatrix}
                        \ 1 & e^{-2\alpha}\\
                        e^{-2\alpha} & 1
                    \end{bmatrix} \in\mathbb{R}^{2\times2}
                \end{equation*}
                \end{linenomath*}        

                \textcolor{black}{Note that the asymmetry in means is due to our assumption that $\theta_{1}$ represents the ancestral optimum, and that we are evaluating a potential shift in $\theta_{2}$. Thus, Species 1 should be designated as the species with the ancestral state, and Species 2 as the species with the derived state, as in our empirical application here (see \textit{Application of \texttt{PiXi} to empirical data from Drosophila}). Further, though} we assume here that gene expression is independent across conditions, this approach can be extended to account for an expression covariance structure \citep{revell2008testing,revell2009phylogenetic,eastman2011novel,clavel2015mvmorph}. 
                
                \textcolor{black}{Here we let the input feature vector}
                \begin{linenomath*}
                \begin{equation*}
                    \textcolor{black}{\mathbf{x} = \big(e_{11}, e_{21}, \ldots, e_{1m}, e_{2m}\big) \in \mathbb{R}^{2m}}
                \end{equation*}
                \end{linenomath*}
                \textcolor{black}{be the expression vector for a pair of orthologous genes, where $e_{jk}$ is the log-transformed expression measurement for species $j \in \{1,2\}$ and condition $k \in \{1,2,\ldots,m\}$.} 
                \textcolor{black}{We seek to predict the output response $y$ from $\mathbf{x}$. When performing classification to predict expression divergence between a pair of orthologs, $y$ is the label for $K=2$ classes ``conserved'' and ``diverged''. In contrast, when performing regression to predict expression optima of the orthologs, $y$ is the quantitative response for $K=2m$ parameter estimates in each of the $m$ conditions, where in each condition we obtain parameter estimates for expression optima $\theta_1$ and $\theta_2$.} To account for a diversity of linear and nonlinear relationships, we implement three machine learning architectures for performing these classification and regression tasks: multi-layer neural network (NN), random forest (RF), and support vector machine (SVM) (see \textit{Methods}).
                
            \subsection*{Prediction performance of \texttt{PiXi} on simulated data}
                \noindent To evaluate the prediction performance of \texttt{PiXi}, we trained and tested its three machine learning architectures on independent balanced datasets of orthologous genes simulated under ``conserved'' and ``diverged'' expression classes (see \textit{Methods}). The training set consisted of 20,000 observations (10,000 for each class), and the test set consisted of 2,000 observations (1,000 for each class). \textcolor{black}{Evolutionary parameters for each dataset were drawn independently and uniformly at random across many orders of magnitude, with $\theta_\text{1}, \theta_\text{2} \in [0, 5]$, $\log_{10}(\alpha) \in [0, 3]$, and $\log_{10}(\sigma^2) \in [-2, 3]$. These large ranges were chosen to capture the full distributions of their potential values, so as not to inflate model performance. Specifically, the range for  $\theta_{1}$ and $\theta_{2}$ was matched to that observed from genome-wide expression measurements in an empirical dataset on which we later applied PiXi (see \textit{Application of \texttt{PiXi} to empirical data in Drosophila}), and those for $\alpha$ and $\sigma^{2}$ to those used by previous studies \citep{hansen1997stabilizing,butler2004phylogenetic,rohlfs2014modeling,rohlfs2015phylogenetic,degiorgio2021learning}. We set $m=6$ conditions to match the number of tissues in an empirical dataset on which we later applied \texttt{PiXi} (see \textit{Application of \texttt{PiXi} to empirical data in Drosophila}), yielding 24 random parameters drawn per simulated replicate and $p=2m=12$ features used for training the NN, RF, and SVM.} We trained and tested the three machine learning architectures of \texttt{PiXi} on these datasets to enable direct comparisons of their performance. 
                
                We first assessed performance of the NN, RF, and SVM architectures of \texttt{PiXi} in classifying gene expression as either ``conserved'' or ``diverged'' between two species. For comparison, we also followed previous studies in constructing another expression distance-based classifier \citep{assis2013neofunctionalization, perry2016cdrom}, using five-fold cross-validation to select a cutoff for defining expression divergence with this classifier (see \textit{Methods}). Analysis of the resulting classifications reveals that all machine learning architectures of \texttt{PiXi} outperform the distance-based classifier, with the best overall performance achieved by a NN composing two hidden layers (Figure~\ref{fig:classification}; see \textit{Methods}). In particular, across the wide parameter space explored, classification power is highest for the NN, slightly lower for the RF, substantially lower for the SVM, and lowest for the distance-based classifier (Figure~\ref{fig:classification}A). Similarly, classification accuracy is approximately \textcolor{black}{94.25\% for the NN, 91.85\%  for the RF, 79.3\% for the SVM}, and 77.95\% for the distance-based classifier. Further, all machine learning architectures of \texttt{PiXi} exhibit more balanced classification rates than the distance-based classifier, with the highest balance observed for the NN (Figure~\ref{fig:classification}B). Specifically, correct predictions of the two classes are approximately \textcolor{black}{94.7\% and 93.8\% for the NN, 92.3\% and 91.4\% for the RF, 80.8\% and 77.8\% with the SVM}, and 89.5\% and 66.4\% for the distance-based classifier (main diagonals of Figure~\ref{fig:classification}B). \textcolor{black}{However, it is important to note that the choice of cutoff with the distance-based classifier may impact the classification rate balance observed. Hence, though the cutoff chosen by cross-validation leads to unbalanced classification with a strong skew toward the ``conserved'' class, both balance and direction of the observed skew may differ for other less optimal cutoffs.} 
                
                \textcolor{black}{Next, we evaluated whether classification performance is affected by unbalanced training or test sets. Training on an unbalanced dataset may decrease classification performance on a balanced test set, as there may not be enough examples of the underrepresented class. Testing on an unbalanced dataset when the model has been trained on a balanced dataset is unlikely to reduce classification performance, as the large balanced training set provides adequate examples of both classes. However, we also wanted to evaluate this problem because real data are likely to exhibit an imbalance of classes, which we indeed observe in our empirical analysis (see \textit{Application of \texttt{PiXi} to empirical data in Drosophila}). Therefore, we created two new datasets with a similar level of imbalance as observed in our empirical analysis: a ``conserved-biased'' dataset with 16,000 observations in the ``conserved'' class and 4,000 observations in the ``diverged'' class, and a ``diverged-biased'' dataset with 4,000 observations in the ``conserved'' class and 16,000 observations in the ``diverged'' class. Then we examined performance when training on each of these unbalanced datasets and testing on the balanced dataset (Figures S1 and S2, Supplementary Material online), as well as when training on the balanced dataset and testing on each of these unbalanced datasets (Figure S3 and S4, Supplementary Material online). Classification power is minimally affected by training or testing on unbalanced datasets (Figures S1A-S4A, Supplementary Material online). However, when training on unbalanced datasets, classification accuracy decreases slightly for the NN (from 94.25\% to 91.8\% and 92.4\%), substantially for the RF (from 91.85\% to 68.8\% and 67.55\%), and
                moderately for the SVM (from 79.3\% to 69.45\% and 72.05\%), with no changes for the distance-based classifier because it is not impacted by modifying the training dataset. As expected, decreased accuracies of methods are attributed to less balanced classification rates, with larger skews toward the dominant training class (Figures S1B and S2B, Supplementary Material online). In contrast, when testing on unbalanced datasets, classification accuracy is largely unaffected for the NN (from 94.25\% to 94.95\% and 95.2\%), RF (from 91.85\% to 89.94\% and 90.9\%), SVM (from 79.3\% to 77.8\% and 78.25\%), and distance-based classifier applied to the ``conserved-biased'' test set (from 77.95\% to 78.15\%), whereas there is a substantial drop in accuracy for the distance-based classifier applied to the ``diverged-biased'' test set (from 77.95\% to 66.35\%) composing a majority of the ``diverged'' class on which the distance-based classifier performs poorly. However, none of the methods exhibit changes in the balance of their class predictions (Figures S3B and S4B, Supplementary Material online). Thus, the NN still globally outperforms all methods when training or testing on unbalanced datasets, demonstrating only a small loss of performance when training on unbalanced datasets, and maintaining its performance when testing on unbalanced datasets that are likely to be found in nature.}

                \textcolor{black}{Additionally, we investigated whether classification performance is affected by prior distributions of evolutionary parameters. To address this question, we independently drew all parameters from the same wide ranges of values, but this time not on log scales so as to generate non-uniform distributions. Analysis of classification performance reveals moderate losses in both power and accuracy across methods (Figure S5, Supplementary Material online). However, classification power remains highest with the NN, slightly lower with the RF, substantially lower with the SVM, and lowest with the distance-based classifier (Figure S5A, Supplementary Material online). Similarly, classification accuracy is still highest at approximately 87.5\% (down from 94.25\%) for the NN, relative to 83.7\%  (down from 91.85\%) for the RF, 73.95\% (down from 79.3\%) for the SVM, and 69.85\% (down from 77.95\%) for the distance-based classifier. Decreased accuracy is associated with larger losses in accuracy for predicting the ``diverged'' class for all machine learning architectures, and a larger loss in accuracy for predicting the ``conserved'' class for the distance-based approach (Figure S5B, Supplementary Material online). Yet, though all machine learning architectures lose power and accuracy in this scenario, they still outperform the distance-based classifier in both metrics, with the NN maintaining its superiority to all other methods when the prior distribution of parameters does not match that of test data.}   
                                
                Last, we explored how classification performance of all methods varies across smaller regions of the parameter space with combinations of strengths of selection ($\alpha$) and phenotypic drift ($\sigma^{2}$) representing specific evolutionary scenarios (Figures S6-S11, Supplementary Material online). In general, the methods have higher classification power and accuracy when selection is strong (large $\alpha$) or phenotypic drift is weak (small $\sigma^{2}$), and lower classification power and accuracy when selection is weak (small $\alpha$) or phenotypic drift is strong (large $\sigma^{2}$). However, even under evolutionary scenarios for which classification is difficult (small $\alpha$ or large $\sigma^{2}$), all machine learning architectures of \texttt{PiXi} still have substantially higher power and accuracy than the distance-based classifier, consistent with previous findings for the \texttt{CLOUD} predictor of duplicate gene expression divergence \citep{degiorgio2021learning}. However, in contrast to our findings when considering the entire parameter space, all machine learning architectures show comparable classification performance when the parameter space is restricted, with similar classification power and accuracy for each combination of $\alpha$ and $\sigma^2$ examined. This may be due to similarities in values of features across conditions when test data derive from a limited parameter space. Further, all machine learning architectures of \texttt{PiXi} produce balanced classification rates for every region of the parameter space, whereas the distance-based classifier appears to be swayed by phenotypic drift, preferentially choosing ``conserved'' when it is weak (small $\sigma^{2}$) and ``diverged'' when it is strong (large $\sigma^{2}$).
                                
                Aside from improved classification performance relative to a distance-based classifier, \textcolor{black}{an advantage of the machine learning framework of \texttt{PiXi} is its ability to predict the expression optima of the orthologs, $\theta_1$ and $\theta_2$, as this provides information about expression levels and extent of expression divergence between the two species}. Hence, we next assessed the accuracy of each machine learning architecture in predicting \textcolor{black}{$\theta_1$ and $\theta_{2}$} on the same dataset used for classification. To compare prediction accuracy among the machine learning architectures of \texttt{PiXi}, as well as between class labels, we examined distributions of prediction errors for \textcolor{black}{$\theta_1$ and $\theta_2$} across the six tissues (Figure~\ref{fig:violinplot}). \textcolor{black}{This analysis reveals that all machine learning architectures yield accurate and precise estimates of $\theta_1$ and $\theta_2$, with
                %mean
                prediction errors centered on zero. Further, predictions of $\theta_1$ and $\theta_2$ are more precise for the ``conserved'' class, likely due to the additional degree of freedom in estimating these parameters for the ``diverged'' class.} Despite these general trends, the NN globally outperforms the RF and SVM architectures in parameter prediction, in that it displays the highest precision for both classes. As with classification, \textcolor{black}{$\theta_1$ and $\theta_2$} prediction accuracies of all machine learning architectures of \texttt{PiXi} vary similarly across smaller regions of the parameter space representing specific evolutionary scenarios (Figures S12-S14, Supplementary Material online). In particular, estimates of \textcolor{black}{$\theta_1$ and $\theta_2$} tend to be more precise when selection is strong (large $\alpha$) or phenotypic drift is weak (small $\sigma^2$), and less precise when selection is weak (small $\alpha$) or phenotypic drift is strong (large $\sigma^2$). These findings mirror those observed with \texttt{CLOUD} \citep{degiorgio2021learning}. Finally, whereas all machine learning architectures demonstrate comparable performance in predicting \textcolor{black}{$\theta_1$ and $\theta_2$} in most evolutionary scenarios, the NN slightly outperforms the others in some instances, generally displaying less \textcolor{black}{precision} when phenotypic drift is strong (large $\sigma^2$) and more precision when phenotypic drift is weak (small $\sigma^2$).
                
            \subsection*{Application of \texttt{PiXi} to empirical data from \textit{Drosophila}}
                Our simulation experiments demonstrate that \texttt{PiXi} has high power and accuracy in predicting gene expression divergence between orthologs and \textcolor{black}{high accuracy and precision in predicting their expression optima}, with the globally best performance achieved through its NN architecture (see \textit{Methods}). Thus, we next applied the NN architecture of \texttt{PiXi} to predict expression divergence and \textcolor{black}{expression optima} of 102 positionally relocated single-copy orthologs in two species of \textit{Drosophila} \citep{hart2018genes} from their expression measurements in six tissues \citep{Assis2019} (see \textit{Methods}). We chose this dataset because positional relocations may lead to expression divergence by introducing genes to new chromatin environments, which strongly influence their expression patterns and functions \citep{KleinjanAndvanHeyningen1998, CohenEtAl2000, BoutanaevEtAl2002, LercherEtAl2003, HurstEtAl2004, WilliamsAndBowles2004, Michalak2008, WeberAndHurst2011, Assis2016}. The positional relocations in this dataset occurred between chromosomal arms and were polarized, with 53 and 49 inferred to have relocated in the \textit{D. melanogaster} and \textit{D. pseudoobscura} lineages, respectively \citep{hart2018genes}. Hence, to enable comparisons of optimal expression states before and after positional relocations, we set ``Species 1'' as the species with the gene on the ancestral chromosomal arm and expression optimum $\theta_{1}$, and ``Species 2'' as the species with the gene on the derived chromosomal arm and expression optimum $\theta_{2}$. 
                
                Of the 102 positionally relocated orthologs in our empirical dataset, \textcolor{black}{23} were classified as ``diverged'' by \texttt{PiXi} (Table S1, Supplementary Material online). Moreover, examinations of distributions of \textcolor{black}{estimates of $\theta_{1}$ and $\theta_{2}$} reveal \textcolor{black}{three} clear distinctions between ``conserved'' and  ``diverged'' classes (Figure~\ref{fig:empiricalplot}). First, estimates of $\theta_{1}$ and $\theta_{2}$ are similar for the ``conserved'' class and different for the ``diverged'' class, consistent with expectations under these two class scenarios of our OU model (see \textit{Construction of \texttt{PiXi}}). Second, estimates of $\theta_{1}$ and $\theta_{2}$ tend to be larger for the ``diverged'' class, suggesting that orthologs that underwent expression divergence after positional relocation in \textit{Drosophila} are expressed at higher levels. Third, estimates of $\theta_{2}$ are generally larger than those of $\theta_{1}$ for the ``diverged'' class, indicating that optimal expression levels are higher for orthologs residing on derived chromosomal arms. 
                
                Investigations of the \textcolor{black}{23} \textit{Drosophila} genes in the ``diverged'' class did not uncover any significant biases in the lineage in which positional relocations occurred (\textcolor{black}{$P=0.56$}, binomial test), in either ancestral or derived chromosomal arm distributions (\textcolor{black}{$P=0.83$} and \textcolor{black}{$P=0.84$}, respectively, Fisher's exact tests), or in movements between X chromosomes and autosomes (\textcolor{black}{$P=0.64$}, Fisher's exact test), relative to expectations based on frequencies in the original dataset \citep{hart2018genes} (see \textit{Methods}). However, it is important to note that the small sample size of the ``diverged'' class may limit our power to detect such biases. Therefore, to better understand the biological factors that may contribute to gene expression divergence after positional relocation in \textit{Drosophila}, we also analyzed functional annotations of orthologs classified as ``conserved'' and ``diverged'' (see \textit{Methods}). Unfortunately, no results were statistically significant after multiple testing corrections, again perhaps as a result of small sample sizes. Yet, several genes in the ``conserved'' class are involved in regulation of transcription and post-translational modifications in the nucleus (Table S2, Supplementary Material online). In contrast, a few genes in the ``diverged'' class participate in the electron transport chain in the mitochondrial membrane, and particularly in the processes of ubiquinol cytochrome c reductase activity and oxidative phosphorylation (Table S3, Supplementary Material online). This distinction illustrates that the functions of genes may dictate their evolutionary fates after positional relocations. Specifically, perhaps cellular energy production is more malleable than transcription and translation in \textit{Drosophila}, and genes with such functions are therefore more likely to experience divergence after positional relocation.  
                
                For further analysis, we performed a case study of the \textit{UQCR-11L} gene (Table S1; FBgn0050354 in \textit{D. melanogaster}, FBgn0086842 in \textit{D. pseudoobscura}, Supplementary Material online) in the ``diverged'' class. We chose this gene, as it demonstrated the largest difference between expression optima $\theta_{1}$ and $\theta_{2}$ in the ``diverged'' class. \textit{UQCR-11L}, or Ubiquinol-cytochrome c reductase 11 kDa subunit-like, underwent a positional relocation from the Muller E chromosomal arm to the Muller C chromosomal arm in the \textit{D. melanogaster} lineage. Intriguingly, a previous study revealed that the positional relocation of \textit{UQCR-11L} in the \textit{D. melanogaster} lineage resulted in its insertion into the intron of another gene, \textit{Acsl}, or Acyl-CoA synthetase long-chain \citep{Assis2016}. Due to transcriptional interference, such ``nested'' genes were found to experience rapid sequence and expression divergence \citep{Assis2016}, consistent with our classification of \textit{UQCR-11L} expression as ``diverged''. Further, \textit{UQCR-11L} is one of the handful of genes from our functional annotation analysis that participate in ubiquinol cytochrome c reductase activity in mitochondrial electron transport. Thus, \textit{UQCR-11L} represents an interesting example for which positional relocation resulted in gene nesting, rapid sequence and expression divergence likely driven by strong selection against transcriptional interference, and perhaps corresponding functional divergence altering cellular energy production in \textit{D. melanogaster}.  

        \section*{Discussion}
            In this work, we present \texttt{PiXi}, an OU model-based machine learning framework for predicting expression divergence between single-copy orthologs \textcolor{black}{and their expression optima} in two species. \texttt{PiXi} implements three machine learning architectures for its predictions: NN, RF, and SVM. We demonstrate that each of these machine learning architectures has high power and accuracy in discriminating between ``conserved'' and ``diverged'' expression classes, as well as high accuracy and precision in estimating \textcolor{black}{expression optima}, with the overall best performance for both tasks achieved by the NN. Moreover, these three machine learning architectures all globally outperform a distance-based classifier, which has the lowest classification power and accuracy, as well as an inability to predict \textcolor{black}{expression optima}. Hence, \texttt{PiXi} represents a significant advancement for the widespread problem of assaying expression divergence between single-copy orthologs in two species. Though here we focused on usage with gene expression data from multiple conditions, \texttt{PiXi} can also be employed with expression data from a single condition, enabling its application to studies of gene expression divergence in both single- and multicellular organisms.   
   
            We chose to incorporate NN, RF, and SVM machine learning architectures in \texttt{PiXi} to allow for different types of linear and nonlinear relationships, as well as for variation in other properties, of the input data. In particular, the NN is linear when the number of hidden layers $L=0$ and nonlinear otherwise, the RF is always nonlinear, and the SVM behaves as linear when the $\gamma$ hyperparameter of its RBF kernel is small and as nonlinear otherwise. Further, though the NN outperformed the other architectures in our study, the RF and SVM architectures may be advantageous for properties of input data that we did not consider. For example, the RF may be beneficial if expression data are absent for some genes or conditions due to its robustness to missing data, whereas the SVM may be beneficial if expression data are measured in one or few conditions due to its ability to expand the dimensionality of the data. Thus, we kept all three machine learning architectures in the final version of \texttt{PiXi} to provide users with the flexibility to select an architecture that is best suited to their data. 

            Regardless of architecture, it is important that users of \texttt{PiXi} train models with wide ranges of parameters as we have done here, with the goal of capturing the full distributions of their potential values and many possible evolutionary scenarios. Specifically, we recommend that users follow our approach in selecting ranges of  $\theta_{1}$ and $\theta_{2}$ that are based on minimum and maximum expression measurements observed in their empirical data. \textcolor{black}{Though \texttt{PiXi} performance will be optimal if simulations are performed under the true ranges of $\alpha$ and $\sigma^{2}$, these parameters cannot be estimated directly from the data. Therefore,} we recommend that users employ the large ranges that we used in our study (default in the \texttt{PiXi} software), as these span many orders of magnitude and were chosen based on our examinations of previous evolutionary studies \citep{hansen1997stabilizing,butler2004phylogenetic,rohlfs2014modeling,rohlfs2015phylogenetic,degiorgio2021learning}. Moreover, through testing restricted parameter spaces, we showed that \texttt{PiXi} performance was excellent for large $\alpha$ (strong selection) and small $\sigma^{2}$ (weak drift) for which expression values are maintained close to their optima $\theta_{1}$ and $\theta_{2}$ (i.e., excessively high signal-to-noise ratio in data), and that performance was poor for small $\alpha$ (weak selection) and large $\sigma^{2}$ (strong drift) for which expression values have high variability with little constraint to their optima (i.e., excessively low signal-to-noise ratio in data). Hence, it is best to train models with large training sample sizes across wide parameter ranges so that they perform well globally, as restricting the parameter space for training can lead to erroneous findings when these methods are applied to empirical data.   
            
            We also considered performing predictions with a maximum likelihood framework, which has been used for other studies of expression evolution with OU models \citep{kalinka2010gene, brawand2011evolution, perry2012comparative, rohlfs2014modeling, rohlfs2015phylogenetic}. Specifically, given gene expression data for pairs of orthologs in Species 1 and Species 2, one can use maximum likelihood to estimate the set of parameters $\{\theta_1,\theta_2,\alpha,\sigma^{2}\}$ from an OU model of expression evolution for the two classes, with constraints $\theta_{1}= \theta_{2}$ for the ``conserved" class and $\theta_{1}\neq \theta_{2}$ for the ``diverged" class. Then one can employ a likelihood ratio test to discriminate between classes, with the ``conserved'' class representing the null hypothesis and the ``diverged'' class representing the alternative hypothesis. However, there are \textcolor{black}{two} major obstacles to this approach. First, it would be highly dependent on underlying model assumptions, such as independence among conditions. Second, the ``diverged'' class, which has four free parameters per condition, would be over-parameterized without the inclusion of 
            genes from outgroup species. Hence, we believe that using machine learning for predictions is ideal for the particular evolutionary problem at hand. 
        
            As an empirical study, we applied the best-performing NN architecture of \texttt{PiXi} to gene expression data \citep{Assis2019} from 102 positionally relocated single-copy orthologs in two species of \textit{Drosophila} \citep{hart2018genes}. Of these orthologs, \textcolor{black}{23} were classified as ``diverged'', supporting the hypothesis that the movement of genes to new chromatin environments can lead to modification of their expression profiles. There were also some interesting distinctions between \textcolor{black}{estimated expression optima} of ``conserved'' and ``diverged'' orthologs, together suggesting that genes that undergo expression divergence tend to have higher optimal expression levels before relocation and even higher optimal expression levels after relocation. Our follow-up analyses also revealed that several ``conserved genes'' are involved in transcriptional and post-transcriptional regulation, whereas several ``diverged'' genes are involved in the electron transport chain, perhaps indicating that expression divergence tends to impact cellular energy production. Further, our case study of the ``diverged'' gene with the largest difference between expression optima $\theta_1$ and $\theta_2$  of its orthologs revealed it to be among the handful of genes that participate in the electron transport chain, as well as a ``nested'' gene that relocated into an intron of another gene. Hence, our empirical study illustrates that application of \texttt{PiXi} can yield novel and interesting insights into the evolutionary trajectories and forces acting on single-copy genes. 
    
        \section*{Methods}
            \subsection*{Design of NN, RF, and SVM architectures for \texttt{PiXi}} 
                In constructing the NN architecture for \texttt{PiXi}, we follow the approach of \cite{degiorgio2021learning}, tailoring it to our problem where appropriate. In particular, we consider a dense feed-forward neural network with $L \in \{0, 1, 2, 3\}$ hidden layers, in which the first hidden layer has $p[1] = 256$ hidden units, and hidden layer $\ell \in \{1, 2, \ldots, L\}$ has $p[\ell] = 256 / 2^{\ell-1}$ hidden units, such that each hidden layer contains half the number of hidden units as the previous hidden layer \citep{degiorgio2021learning}. To simplify our notation, we set the input layer as hidden layer zero, such that $p[0] = p = \textcolor{black}{2m}$ is the number of input features, and the output layer as hidden layer $L+1$, such that $p[L+1] = K$. The values at unit $k \in \{1, 2, \ldots, p[\ell]\}$ of hidden layer $\ell \in \{0, 1, 2, \ldots, L\}$ are defined by its activation $a_k^{[\ell]}$. Because hidden layer zero is the input layer and hidden layer $L+1$ is the output layer, the activations are related to the input and output as
                \begin{linenomath*}
                \begin{equation*}
                    a_k^{[0]} = x_k
                \end{equation*}
                \end{linenomath*}
                %We seek to predict the output response vector
                %\begin{linenomath*}
                %\begin{equation*}
                %    \mathbf{y} = \big(y_1, y_2, \ldots, y_K\big) \in \mathbb{R}^K, 
                %\end{equation*}
                %\end{linenomath*}
                %where
                and
                \begin{linenomath*}
                \begin{equation*}
                    y_k = a_k^{[L+1]}.
                \end{equation*}
                \end{linenomath*}
                
                Continuing to follow the approach of \cite{degiorgio2021learning}, we define the activation for unit $k$ of hidden layer $\ell \in \{1,2,\ldots, L\}$ as a nonlinear transformation of the linear combination of the activations for the previous hidden layers. Specifically, we apply the rectified linear unit \citep[ReLU,][]{goodfellow2016deep} function defined as
                $\text{ReLU}(x) = \max(0, x)$, such that the activation for unit $k$ in hidden layer $\ell$ is
                \begin{linenomath*}
                \begin{equation*}
                    a_k^{[\ell]} = \text{ReLU}\Bigg(w_0^{[\ell-1]} + \sum_{j=1}^{p[\ell-1]}w_{jk}^{[\ell-1]}a_j^{[\ell-1]}\Bigg),
                \end{equation*}
                \end{linenomath*}
                where $w_{jk}^{[\ell]} \in \mathbb{R}$ is the weight (parameter) from unit $j$ in layer $\ell$ to unit $k$ in layer $\ell+1$, and $w_0^{[\ell]}$ is the bias for layer $\ell$ \citep{goodfellow2016deep}. The output layer takes inputs from layer $L$, and has a different form depending on whether we consider the classification or the regression problem. For classification, we use the softmax activation function \citep{goodfellow2016deep}, such that the output for class $k \in \{1,2\}$ is the probability
                \begin{linenomath*}
                \begin{equation*}
                    y_k = \frac{\exp\Big(w_0^{[L]} + \sum_{j=1}^{p[L]} w_{jk}^{[L]} a_j^{[L]}\Big)}{\sum_{t=1}^K\exp\Big(w_0^{[L]} + \sum_{j=1}^{p[L]} w_{jt}^{[L]} a_j^{[L]}\Big)}.
                \end{equation*}
                \end{linenomath*}
                For regression, we use the linear activation function \citep{goodfellow2016deep}, such that the output for parameter prediction \textcolor{black}{$k\in \{1,2,\ldots,2m\}$} is
                \begin{linenomath*}
                \begin{equation*}
                    y_k = w_0^{[L]} + \sum_{j=1}^{p[L]} w_{jk}^{[L]} a_j^{[L]}.
                \end{equation*}
                \end{linenomath*}
                When $L=0$, the NN simplifies to a linear model with logistic regression for the classification problem and to linear regression for the regression problem \citep{hastie2009elements}.  
                
                In designing the RF architecture for \texttt{PiXi}, we implement Breiman's algorithm \citep{Breiman2001} with \textcolor{black}{$p = 2m$} features and $n=500$ trees. RF is an ensemble learner that makes predictions from a ``forest'' of $n$ randomly constructed trees \citep{Breiman2001}. To construct each tree in the random forest, a bootstrap training set of 20,000 observations is created through random sampling with replacement from the 20,000 observations in the original training set. Then, for each split in the tree, a subset of size $q=\sqrt p$ of the features is selected uniformly at random \citep{Ranger2017}, and the node is split on one of these $q$ features by minimizing node impurity, which is computed with the Gini index \citep{Gini1936} for classification and the estimated response variances \citep{WrightEtAl2017} for regression. The tree is grown without pruning \citep{Breiman2001}, with a minimum node size of ten for classification and five for regression. This process is repeated to construct each of the 500 trees in the forest \citep{Breiman2001}. For classification, each tree contains estimated class probabilities \citep{MalleyEtAl2012}, and the output class $k \in \{1,2\}$ is chosen as the class with the larger mean estimated probability across the 500 trees \citep{Breiman2001}. For regression, the output parameter prediction \textcolor{black}{$k\in \{1,2,\ldots,2m\}$} is given by the mean parameter estimate across the 500 trees \citep{Breiman2001}.
                
                In developing the SVM architecture for \texttt{PiXi}, we use a radial basis function (RBF) kernel \citep{hastie2009elements} of form
                \begin{linenomath*}
                \begin{equation*}
                    K(x_i, x_{i'}) = \exp(- \gamma||x_i - x_{i'}||_2^2),
                \end{equation*}
                \end{linenomath*}
                with \textcolor{black}{$p = 2m$} features and 11 $\gamma \in [0.001, 5]$ hyperparameters uniformly chosen on a logarithmic scale. Though the RBF kernel is nonlinear, it behaves as a linear kernel when $\gamma$ is small \citep{hastie2009elements}, thereby enabling us to capture both linear and nonlinear relationships in the input data. Using this kernel to transform the feature space, the SVM identifies the maximum margin hyperplane \citep{hastie2009elements} defined by $x\in\mathbb{R}^p$ such that
                \begin{linenomath*}
                 \begin{equation*}
                    \beta_0 + \sum_{i=1}^N\mu_i y_i \cdot K(x, x_i) = 0, 
                \end{equation*}
                \end{linenomath*}
                where $\beta_0$ is the intercept and $\mu_1, \mu_2, \ldots, \mu_N$ are the coefficients of the support vectors (\textit{i.e.}, those $x_i$ with $\mu_i>0$) in the Lagrange dual function that maximize the margin, or the distance between training observations and the hyperplane \citep{hastie2009elements}. 
                
                For classification, the maximum margin hyperplane results in optimal separation of classes \citep{Cortes1995}, and the output class $k \in \{1,2\}$ is selected based on the sign of $y$, which specifies on which side of the hyperplane it lies. \textcolor{black}{Here, the training observations take response values $y \in \{-1, 1\}$ to signify the two classes.} For regression, the maximum margin hyperplane results in optimal fit to the training data \citep{DruckerEtAl1997}, with the margin in this case representing the maximum unpenalized residual $\epsilon$, or difference between observed and predicted parameters \textcolor{black}{$k\in \{1,2,\ldots,2m\}$} given by the value of $y_k$. 
        
                All described machine learning architectures were implemented in R (\citeyear{R2021}). We used Keras \citep{chollet2017r} with a TensorFlow backend \citep{abadi2016tensorflow} for the NN, ranger \citep{Ranger2017} for the RF, and liquidSVM \citep{steinwart2017liquidsvm} for the SVM. Note that when training the regression models, the NN was allowed to jointly estimate all \textcolor{black}{$K=2m$} model parameters, whereas a separate regression was performed for each parameter within the RF and SVM frameworks. 
               
            \subsection*{Training \texttt{PiXi} on simulated data}
                To train the three machine learning architectures, we first generated a balanced simulated dataset with $N=20,000$ training observations, $10,000$ from each of the two classes. We assumed independence among tissues, and that there were a total of $m=6$ tissues as in an empirical gene expression dataset from \textit{Drosophila} \citep{Assis2019} on which we later applied our method (see \textit{Application of \texttt{PiXi} to empirical data in Drosophila}), for a total of \textcolor{black}{$p=12$} input features. \textcolor{black}{To ensure that the simulated dataset was realistic, we drew model parameters $\theta_1,\theta_2 \in [0,5]$ to match the range observed in the empirical gene expression dataset \citep{Assis2019}, and $\alpha$ from $\log_{10}(\alpha) \in [0,3]$ and $\sigma^2$ from $\log_{10}(\sigma^2) \in [-2,3]$ to consider wide ranges of potential strengths for selection and phenotypic drift, as in several previous studies \citep{hansen1997stabilizing,butler2004phylogenetic,rohlfs2014modeling,rohlfs2015phylogenetic,degiorgio2021learning}.} The class $k$ was determined to be ``conserved'' when $\theta_\text{1} = \theta_\text{2}$ and ``diverged'' when $\theta_\text{1} \neq \theta_{2}$. Then, we simulated gene expression data \textcolor{black}{$\mathbf{e}^{(i)} \in \mathbb{R}^{2m}$ for replicate $i$} under model parameters for a given class $k$, generating $N_k$ simulated replicates of parameter values.  
                
                To train the NN, we followed \cite{degiorgio2021learning} by minimizing the elastic net \citep{ZouAndHastie2005} penalized cost function
                \begin{linenomath*}
                \begin{equation*}
                    J(\mathcal{W}, L, \lambda, \gamma) = \frac{1}{N} \sum_{i=1}^N \mathcal{L}\big(\widehat{\mathbf{y}}^{(i)}, \mathbf{y}^{(i)}\big) + \lambda \sum_{\ell=0}^L \sum_{j=1}^{p[\ell]} \sum_{k=1}^{p[\ell+1]}\Big[(1-\gamma)\big(w_{jk}^{[\ell]}\big)^2 + \gamma \big|w_{jk}^{[\ell]}\big|\Big],
                \end{equation*}
                \end{linenomath*}
                where $\mathcal{W}$ is the set of parameter estimates, $L$ is the number of hidden layers, $\lambda$ is a tuning parameter that reduces the complexity of the fitted model by shrinking the weights to zero, $\gamma \in [0,1]$ is a tuning parameter that determines the influence of the $L_1$- and $L_2$-norm penalties for simultaneous feature selection, and $w_{jk}^{[\ell]} \in \mathbb{R}$ is the weight (parameter) from unit $j$ in layer $\ell$ to unit $k$ in layer $\ell+1$. As in \cite{degiorgio2021learning}, we estimated the set of parameters $\mathcal{W}$ from a number of hidden layers $L$ conditional on the pair of regularization tuning parameters $\lambda$ and $\gamma$ using the Adam optimizer \citep{KingmaAndBa2014} with learning rate $10^{-3}$ and exponential decay rates for the first and second moment estimates of $\beta_1 = 0.9$ and $\beta_2 = 0.999$ \citep{KingmaAndBa2014}. Similarly, we also used mini-batch optimization with a batch size of 5,000 observations for 500 epochs, and five-fold cross-validation \citep{hastie2009elements} to estimate $L$, $\lambda$, and $\gamma$ \citep{degiorgio2021learning}. In particular, here we used 16,000 (80\%) observations for training, with the remaining 4,000 (20\%) held out for validation. We also balanced each sample dataset, with equal numbers of observations from each class in the training (8,000) and validation (2,000) sets. Following \cite{degiorgio2021learning}, we considered values of $L\in\{0,1,2,3\}$ \textcolor{black}{ and $\gamma \in\{0,0.1,\ldots,1.0\}$}, as well as 25 values of $\lambda$ chosen uniformly across $\log_{10}(\lambda) \in [-12,-3]$. Given the optimal cross-validation estimates $\widehat{L}$, $\widehat{\lambda}$, and $\widehat{\gamma}$ for $L$, $\lambda$, and $\gamma$, respectively, we estimated the neural network model parameters $\mathcal{W} = \{\mathbf{w}, \mathbf{W}^{[0]}, \ldots, \mathbf{W}^{[\widehat{L}]}\}$ using all 20,000 training observations. Consistent with the findings of \cite{degiorgio2021learning}, a neural network with $\widehat{L}=2$ hidden layers provided the best cross-validation performance for both classification and regression, with a validation loss of approximately \textcolor{black}{0.249} with optimal tuning parameters \textcolor{black}{$\widehat{\lambda} \approx 4.327 \times 10^{-4}$} and \textcolor{black}{$\widehat{\gamma} = 1$} for classification, and a validation loss of approximately \textcolor{black}{0.274} with optimal tuning parameters \textcolor{black}{$\widehat{\lambda} \approx 7.499 \times 10^{-5}$} and \textcolor{black}{$\widehat{\gamma} = 1$}. These values of $\widehat{\gamma}= $ 1 imply that the $L_1$-norm penalty was solely and mostly employed by our elastic net regularization in the classification and regression settings respectively, which encouraged sparse models with maximal feature selection.
                
                To train the RF, we performed bagging \citep{Breiman1996} in tandem with random feature selection, as described by \cite{Breiman2001}. In particular, a bootstrap sample training set consisting of 20,000 observations was constructed through random sampling with replacement from the 20,000 observations in the original training set. Due to bootstrapping, approximately $1/3$ of observations in the original training set were left out \citep{Efron1979}. We used the bootstrap sample to build a random forest with $n=500$ trees to predict classes and evolutionary parameters. Each tree in the random forest was grown such that on every split, we let the tree choose among the $q=\sqrt p$ features that minimize node impurity, with a minimum node size of ten for classification and five for regression. 
                
                To train the SVM, we maximized the Lagrangian dual function \citep{hastie2009elements}
                \begin{linenomath*}
                \begin{equation*}
                    \widetilde{L}(\mu_1, \mu_2, \ldots, \mu_N) = \sum_{i=1}^N \mu_i - \frac{1}{2} \sum_{i=1}^N \sum_{k=1}^N \mu_i \mu_k y_i y_k \cdot K(x_i, x_k)  
                \end{equation*}
                \end{linenomath*}
                subject to the constraint
                \begin{linenomath*}
                \begin{equation*}
                    0 \leq \mu_i \leq C, 
                \end{equation*}
                \end{linenomath*}
                where $\mu_1, \mu_2, \ldots, \mu_N$ are the dual function parameters that maximize the margin $M$ of the support vectors ($x_i$ with $\mu_i>0$), $K(x_i, x_k)$ is the RBF kernel function with hyperparameter $\gamma$ that influences the width of the kernel function, and $C$ is a tuning parameter that defines penalization of observations that violate $M$. As with our NN, we used five-fold cross-validation \citep{hastie2009elements} to estimate $\gamma$ and $C$, again with 16,000 (80\%) observations for training and the remaining 4,000 (20\%) held out for validation. Similarly, we balanced each dataset, with equal numbers of observations from each class in the training (8,000) and validation (2,000) sets.
            
            \subsection*{Testing \texttt{PiXi} on simulated data}             
                After model training, we evaluated the performance of the three machine learning architectures of \texttt{PiXi} on an independent balanced test dataset of 2,000 simulated observations, 1,000 from each of the two classes. As when generating our training dataset, we assumed $m=6$ independent tissues and drew OU model parameters uniformly at random, with $\theta_1,\theta_2 \in [0,5]$ to match the range observed in the empirical \textit{Drosophila} expression data \citep{Assis2019}, and $\alpha$ from $\log_{10}(\alpha) \in [0,3]$ and $\sigma^2$ from $\log_{10}(\sigma^2) \in [-2,3]$ \textcolor{black}{to consider wide ranges of potential strengths for selection and phenotypic drift from several previous studies         \citep{hansen1997stabilizing,butler2004phylogenetic,rohlfs2014modeling,rohlfs2015phylogenetic,degiorgio2021learning}.} 
                The class $k$ was determined to be ``conserved'' when $\theta_\text{1} = \theta_\text{2}$ and ``diverged'' when $\theta_\text{1} \neq \theta_{2}$, and gene expression data \textcolor{black}{$\mathbf{e}^{(i)} \in \mathbb{R}^{2m}$  were generated for replicate $i$} under model parameters for a given class $k$, resulting in 1,000 simulated replicates of parameter values. 
                
                We also examined the performance of each machine learning architecture of \texttt{PiXi} on test datasets drawn from restricted regions of the parameter space. In particular, we used the same approach outlined above to simulate test datasets of 2,000 obseverations, 1,000 from each class, for three distinct ranges of $\alpha \in [1, 10]$, $[10, 100]$, and $[100, 1,000]$, and five distinct ranges of $\sigma^{2} \in [0.01, 0.1]$, $[0.1, 1]$, $[1, 10]$, $[10, 100]$, and $[100, 1,000]$. For each combination of a range of $\alpha$ and a range of $\sigma^{2}$, we sampled $\alpha$ and $\sigma^{2}$ uniformly at random\textcolor{black}{,matching the simulation setting used for generating the training data}.
                
                For evaluation of the classification performance of these machine learning architectures, we constructed another distance-based classifier with a cutoff $c$ for selecting the output class $k$. In particular, we first computed Euclidean and Manhattan distances between absolute and relative expression levels across $m=6$ conditions in the training dataset that was used by the machine learning architectures. For each of these four sets of distances, we uniformly selected 100 cutoff values from the range of distances, and used five-fold cross-validation to select the value of $c$ that maximized \textcolor{black}{validation} accuracy. Then, we constructed four classifiers, each with a different distance metric and optimal value of $c$. We compared the power and accuracy of these four classifiers by applying them to the test dataset that we used for the three machine learning architectures. Of these distance-based classifiers, the classifier with Manhattan distances between absolute expression levels and with $c \approx 7.26$ selected by cross-validation had the highest power and accuracy (Figure S15, Supplementary Material online). Thus, we used this best distance-based classifier for comparisons with the three machine learning architectures of \texttt{PiXi}. 

            \subsection*{Analysis of empirical data from \textit{Drosophila}}    
                We applied \texttt{PiXi} with the two-layer neural network architecture that demonstrated optimal performance (see \textit{Testing machine learning architectures on data simulated from OU processes}) to empirical data consisting of positionally relocated single-copy orthologs in \textit{D. melanogaster} and \textit{D. pseudoobscura} \citep{hart2018genes} and their expression abundances measured in the same six tissues from each species \citep{Assis2019}. To produce this input dataset, we first obtained 127 positionally relocated single-copy genes in \textit{D. melanogaster} and \textit{D. pseudoobscura} from \cite{hart2018genes}. \cite{hart2018genes} identified positionally relocated single-copy genes through curation of previously annotated inter-chromosomal-arm positional relocations that occurred along the lineages leading to \textit{D. melanogaster} and \textit{D. pseudoobscura} \citep{HahnEtAl2007, MeiselEtAl2009}, and inferred their ancestral and derived chromosomal arms through comparisons to the chromsomal arms of their orthologs in \textit{D. willistoni}, \textit{D. virilis}, and \textit{D. grimshawi} genomes.
                
                Next, we obtained quantile-normalized gene expression abundances for carcass, female head, ovary, male head, testis, and accessory gland tissues in \textit{D. melanogaster} and \textit{D. pseudoobscura} from the Dryad dataset associated with \cite{Assis2019} at \texttt{https://doi.org/10.5061/dryad.742564m}. Briefly, \cite{Assis2019} downloaded paired-end RNA-sequencing reads from modENCODE \citep{CelnikerEtAl2009} at \texttt{https://www.modencode.com}, aligned these reads to the reference transcriptomes of each species with Bowtie 2 \citep{LangmeadEtAl2009}, computed expression abundances of genes in fragments per kilobase of exon per million fragments mapped (FPKM) \citep{TrapnellEtAl2013} with eXpress \citep{RobertsAndPachter2013}, and quantile-normalized and log-transformed these FPKM values in R (\citeyear{R2021}). We removed all \cite{hart2018genes} genes for which the \cite{Assis2019} quantile-normalized FPKM $<1$ in all six tissues for either \textit{D. melanogaster} or \textit{D. pseudoobscura}, yielding 102 positionally relocated single-copy genes and corresponding gene expression abundances on which we applied \texttt{PiXi}. 
                
                We trained \texttt{PiXi} with a two-layer neural network architecture through five-fold cross-validation \citep{hastie2009elements} \textcolor{black}{on a balanced simulated dataset with $N = 20,000$ observations}, setting the regularization tuning parameters as \textcolor{black}{$\widehat{\lambda} \approx 4.327 \times 10^{-4}$} and \textcolor{black}{$\widehat{\gamma} = 1$} for classification, and \textcolor{black}{$\widehat{\lambda} \approx 7.499 \times 10^{-5}$} and \textcolor{black}{$\widehat{\gamma} = 1$} for regression (see \textit{Training machine learning architectures on data simulated from OU processes}). Then, we applied the trained model to the 102 positionally relocated orthologs in \textit{Drosophila} to predict their expression as either ``conserved'' or ``diverged'', as well as their expression optima $\theta_1$ and $\theta_2$. 
                
                We used the DAVID Functional Annotation Tool \citep{HuangEtAl2009A, HuangEtAl2009B} to assay functions of orthologs classified as ``conserved'' and ``diverged''. Specifically, we ran this tool twice, each time using the list of \textit{D. melanogaster} orthologs from either the ``conserved'' or ``diverged'' predicted class as our gene list, and all other genes in the \textit{D. melanogaster} genome as the background list. We also assessed lineage-specific biases in the ``diverged'' class with a two-tailed exact binomial test, in which we set the number of successes \textcolor{black}{$x=13$} to represent the number of ``diverged'' genes that underwent positional relocations in the \textit{D. melanogaster} lineage, the number of trials \textcolor{black}{$n=23$} to represent the total number of ``diverged'' genes, and the probability of success \textcolor{black}{$p=53/102$} to represent the expected frequency of ``diverged'' genes that underwent positional relocations in the \textit{D. melanogaster} lineage if it is equal to the total frequency of positional relocations in this lineage. Finally, we assayed biases in ancestral and derived chromosomal arm distributions, as well as in relocations between sex chromosomes and autosomes with two-tailed Fisher's exact tests, in which we compared observed distributions of the ``diverged'' class to those expected based on their frequencies in the full dataset of positional relocations. All statistical analyses were performed in the R software environment \citep{R2021}. 
                
        \section*{Data availability}
            \textcolor{black}{The list of relocated genes in \textit{Drosophila} was obtained from the supplementary material of \cite{hart2018genes}, and the gene expression data used in this article were obtained from Dryad at \texttt{https://doi.org/10.5061/dryad.742564m}.}
        
        \section*{Acknowledgments}
            This work was supported by National Institutes of Health grant R35GM142438 to RA, National Institutes of Health grant R35GM128590 to MD, National Science Foundation grant DEB-2001059 to RA, National Science Foundation grants DEB-1949268 and BCS-2001063 to MD, and National Science Foundation grant DBI-2130666 to RA and MD. 
        
        \bibliographystyle{plainnat}
   	    \bibliography{bibfile.bib}
        
        \clearpage
        
        \begin{figure}[H]
            \centering
            \includegraphics[width=\textwidth]{Classification.eps}
            \caption{Classification performance of three machine learning architectures of \texttt{PiXi} \textcolor{black}{that were trained on data simulated under uniform distributions of parameters $\log_{10}(\alpha) \in [0,3]$ and $\log_{10}(\sigma^2) \in [-2,3]$, and then applied along with a distance-based classifier to test data simulated under uniform distributions of parameters in the same ranges}. (\textit{A}) Receiver operating characteristic curves showing the power of each method across the full range of false positive rates, with a black triangle depicting the cutoff chosen by cross-validation for the distance-based classifier. (\textit{B}) Confusion matrices depicting classification rates of the two classes for each method.}
            \label{fig:classification}
        \end{figure}
        
        \clearpage
        
        \begin{figure}[H]
            \centering
            \includegraphics[width=\textwidth]{PiXiVP.eps}
            \caption{Regression performance of three machine learning architectures of \texttt{PiXi} \textcolor{black}{that were trained on data simulated under uniform distributions of parameters $\log_{10}(\alpha) \in [0,3]$ and $\log_{10}(\sigma^2) \in [-2,3]$}. Violin plots display distributions of prediction errors across the $m=6$ conditions for each simulated test dataset.}
            \label{fig:violinplot}
        \end{figure}

         \clearpage
        
        \begin{figure}[H]
            \centering
            \includegraphics[width=\textwidth]{PiXiEmp.eps}
            \caption{\textcolor{black}{Predicted expression optima} from application of the \texttt{PiXi} neural network to empirical data from positionally relocated orthologs in two species of \textit{Drosophila} \citep{hart2018genes, Assis2019}. Box plots overlaid onto strip plots show distributions of estimates for each class. Note that six estimates, corresponding to the six tissues in the empirical dataset, are plotted for each parameter.}
            \label{fig:empiricalplot}
        \end{figure}
        \end{sloppypar}
\end{document}
