# Supplementary material for: Predicting Gene Expression Divergence between Single-Copy Orthologs in Two Species
Source: Genome Biol Evol. 2023 May 12;15(5):evad078. doi: 10.1093/gbe/evad078 (PMC10220509; doi:10.1093/gbe/evad078)
Supplement: evad078_Supplementary_Data [file evad078_supplementary_data.zip › PiyaEtAl2023_SupplementaryTables_R2.xls]

## Sheet: Table S1
Table S1. PiXi NN predictions for positionally relocated orthologs in Drosophila.
D. melanogaster ID	D. pseudoobscura ID	Relocated lineage	Ancestral chr arm	Derived chr arm	Predicted class	Median predicted θ1	Median predicted θ2
FBgn0030895	FBgn0249466	D. melanogaster	Muller B	Muller A	conserved	0.574544	1.19581
FBgn0054002	FBgn0246461	D. melanogaster	Muller C	Muller D	conserved	0.543784	0.537624
FBgn0032321	FBgn0248159	D. melanogaster	Muller E	Muller B	conserved	1.21627	1.26585
FBgn0033029	FBgn0081058	D. melanogaster	Muller B	Muller C	conserved	1.46076	1.42049
FBgn0031489	FBgn0248392	D. melanogaster	Muller E	Muller B	conserved	1.49538	0.854312
FBgn0033031	FBgn0080914	D. melanogaster	Muller B	Muller C	conserved	1.44133	1.83905
FBgn0036848	FBgn0246666	D. melanogaster	Muller B	Muller D	conserved	1.17539	1.42185
FBgn0038266	FBgn0244431	D. melanogaster	Muller A	Muller E	conserved	0.492112	0.397286
FBgn0033951	FBgn0247848	D. melanogaster	Muller E	Muller C	conserved	1.61463	1.37001
FBgn0039930	FBgn0244219	D. melanogaster	Muller A	Muller F	conserved	1.37733	1.12429
FBgn0031320	FBgn0244051	D. melanogaster	Muller A	Muller B	conserved	1.0351	1.34311
FBgn0011824	FBgn0249221	D. melanogaster	Unknown	Muller C	conserved	1.84477	2.14378
FBgn0035134	FBgn0246658	D. melanogaster	Muller A	Muller D	conserved	0.577879	0.855428
FBgn0027574	FBgn0244274	D. melanogaster	Muller A	Muller E	conserved	0.874457	1.20322
FBgn0005779	FBgn0246385	D. melanogaster	Muller C	Muller B	conserved	0.509114	0.39935
FBgn0038708	FBgn0244409	D. melanogaster	Muller A	Muller E	conserved	0.480139	0.414681
FBgn0001990	FBgn0247849	D. melanogaster	Muller E	Muller B	conserved	0.996559	1.0848
FBgn0250821	FBgn0245561	D. melanogaster	Muller C	Muller E	conserved	0.524495	0.857398
FBgn0033315	FBgn0085119	D. melanogaster	Muller B	Muller C	conserved	0.719269	0.940875
FBgn0037254	FBgn0246714	D. melanogaster	Muller B	Muller E	conserved	0.514852	0.396246
FBgn0031182	FBgn0250187	D. melanogaster	Muller B	Muller A	conserved	1.06962	1.42216
FBgn0036018	FBgn0244241	D. melanogaster	Muller A	Muller D	conserved	1.01004	1.21148
FBgn0035725	FBgn0247265	D. melanogaster	Muller B	Muller D	conserved	1.21545	1.52313
FBgn0027507	FBgn0265245	D. melanogaster	Muller B	Muller C	conserved	1.20199	1.25917
FBgn0003274	FBgn0248980	D. melanogaster	Unknown	Muller C	conserved	3.15413	3.45484
FBgn0033028	FBgn0071184	D. melanogaster	Muller B	Muller C	conserved	1.32982	1.64977
FBgn0032763	FBgn0247850	D. melanogaster	Muller E	Muller B	conserved	0.727224	1.00741
FBgn0264492	FBgn0243626	D. melanogaster	Unknown	Muller D	conserved	2.0713	2.2426
FBgn0038798	FBgn0083526	D. melanogaster	Muller A	Muller E	conserved	0.449316	0.493214
FBgn0031219	FBgn0244052	D. melanogaster	Muller A	Muller B	conserved	0.425418	0.494447
FBgn0038123	FBgn0244506	D. melanogaster	Muller A	Muller E	conserved	0.453129	0.398889
FBgn0005683	FBgn0244200	D. melanogaster	Muller A	Muller B	conserved	0.891257	0.95508
FBgn0032620	FBgn0248655	D. melanogaster	Muller E	Muller B	conserved	0.50659	0.862412
FBgn0035299	FBgn0247056	D. melanogaster	Muller B	Muller D	conserved	0.4999	0.566759
FBgn0036565	FBgn0078755	D. melanogaster	Unknown	Muller D	conserved	0.46194	0.528098
FBgn0010194	FBgn0079565	D. melanogaster	Unknown	Muller A	conserved	0.750566	1.07004
FBgn0051551	FBgn0248852	D. melanogaster	Muller A	Muller E	conserved	0.48738	0.419697
FBgn0260459	FBgn0244174	D. melanogaster	Muller A	Muller D	conserved	0.527394	0.861716
FBgn0052350	FBgn0246994	D. melanogaster	Unknown	Muller D	conserved	0.853432	1.19821
FBgn0052396	FBgn0249696	D. melanogaster	Muller A	Muller D	conserved	0.5244	0.778071
FBgn0035218	FBgn0247658	D. pseudoobscura	Muller D	Muller E	conserved	0.543214	0.432656
FBgn0036325	FBgn0248714	D. pseudoobscura	Muller D	Muller E	conserved	0.51804	0.399156
FBgn0036703	FBgn0250265	D. pseudoobscura	Muller D	Muller B	conserved	0.556153	0.457202
FBgn0050384	FBgn0248167	D. pseudoobscura	Muller C	Muller E	conserved	0.507529	0.406085
FBgn0036159	FBgn0248546	D. pseudoobscura	Muller D	Muller E	conserved	0.515661	0.426787
FBgn0030625	FBgn0245751	D. pseudoobscura	Muller A	Muller C	conserved	0.864233	0.997703
FBgn0261791	FBgn0247864	D. pseudoobscura	Muller A	Muller E	conserved	2.45638	1.87386
FBgn0036708	FBgn0247392	D. pseudoobscura	Muller D	Muller B	conserved	0.566424	0.459646
FBgn0029658	FBgn0246847	D. pseudoobscura	Muller A	Muller B	conserved	0.524434	0.415233
FBgn0085396	FBgn0072123	D. pseudoobscura	Muller B	Muller A	conserved	0.706447	0.696845
FBgn0261987	FBgn0249420	D. pseudoobscura	Muller E	Muller A	conserved	0.698977	0.530159
FBgn0030719	FBgn0248848	D. pseudoobscura	Muller A	Muller E	conserved	2.22807	2.22798
FBgn0036057	FBgn0246711	D. pseudoobscura	Muller D	Muller B	conserved	0.498983	0.646124
FBgn0016034	FBgn0248264	D. pseudoobscura	Muller D	Muller E	conserved	0.744233	0.898045
FBgn0260390	FBgn0244984	D. pseudoobscura	Muller C	Muller D	conserved	1.21867	0.969012
FBgn0037086	FBgn0246263	D. pseudoobscura	Muller D	Muller C	conserved	0.535872	0.450152
FBgn0051858	FBgn0245219	D. pseudoobscura	Muller B	Muller D	conserved	0.686641	0.471878
FBgn0037183	FBgn0245631	D. pseudoobscura	Muller D	Muller C	conserved	0.47601	0.444456
FBgn0032296	FBgn0246377	D. pseudoobscura	Muller B	Muller C	conserved	1.0099	1.1057
FBgn0011569	FBgn0246671	D. pseudoobscura	Muller D	Muller B	conserved	0.517056	0.387263
FBgn0030195	FBgn0247280	D. pseudoobscura	Muller A	Muller B	conserved	0.442901	0.544917
FBgn0032246	FBgn0078706	D. pseudoobscura	Muller B	Muller A	conserved	1.91074	1.56856
FBgn0050161	FBgn0245024	D. pseudoobscura	Muller C	Muller D	conserved	0.581064	0.44701
FBgn0030696	FBgn0250153	D. pseudoobscura	Muller A	Muller B	conserved	0.515819	0.399089
FBgn0036465	FBgn0247686	D. pseudoobscura	Muller D	Muller E	conserved	0.514102	0.417605
FBgn0038252	FBgn0244147	D. pseudoobscura	Muller E	Muller A	conserved	0.626915	1.13179
FBgn0051773	FBgn0244434	D. pseudoobscura	Muller B	Muller A	conserved	0.910899	0.468854
FBgn0034882	FBgn0247661	D. pseudoobscura	Muller C	Muller E	conserved	0.49216	0.433345
FBgn0028668	FBgn0247680	D. pseudoobscura	Muller D	Muller E	conserved	0.472581	0.390709
FBgn0040091	FBgn0247475	D. pseudoobscura	Muller C	Muller B	conserved	1.15111	0.654179
FBgn0051897	FBgn0248255	D. pseudoobscura	Muller B	Muller E	conserved	0.460052	0.411269
FBgn0003140	FBgn0249192	D. pseudoobscura	Muller C	Muller A	conserved	0.494745	0.420752
FBgn0085343	FBgn0250229	D. pseudoobscura	Muller B	Muller B	conserved	0.8833	0.507807
FBgn0050385	FBgn0244929	D. pseudoobscura	Muller C	Muller D	conserved	0.506272	0.397127
FBgn0052440	FBgn0247770	D. pseudoobscura	Muller D	Muller E	conserved	1.006	0.583429
FBgn0029688	FBgn0245712	D. pseudoobscura	Muller A	Muller C	conserved	1.28816	1.32312
FBgn0005633	FBgn0244340	D. pseudoobscura	Muller D	Muller A	conserved	0.454569	0.475223
FBgn0051679	FBgn0243743	D. pseudoobscura	Muller B	Muller A	conserved	0.645405	0.431362
FBgn0053140	FBgn0246613	D. pseudoobscura	Muller C	Muller B	conserved	0.510607	0.407466
FBgn0038107	FBgn0245993	D. melanogaster	Muller C	Muller E	diverged	1.30271	1.74591
FBgn0052590	FBgn0246915	D. melanogaster	Muller B	Muller A	diverged	0.746101	1.69608
FBgn0033261	FBgn0249112	D. melanogaster	Muller B	Muller C	diverged	1.18444	1.85513
FBgn0002565	FBgn0245560	D. melanogaster	Muller C	Muller D	diverged	2.35037	0.882867
FBgn0026238	FBgn0245397	D. melanogaster	Unknown	Muller C	diverged	1.64587	2.10535
FBgn0038106	FBgn0245972	D. melanogaster	Muller C	Muller E	diverged	1.23618	1.70996
FBgn0052230	FBgn0076785	D. melanogaster	Unknown	Muller D	diverged	2.40509	3.33919
FBgn0036380	FBgn0244094	D. melanogaster	Muller A	Muller D	diverged	0.60735	0.910492
FBgn0024733	FBgn0247505	D. melanogaster	Unknown	Muller D	diverged	2.77544	3.53169
FBgn0050354	FBgn0086842	D. melanogaster	Muller E	Muller C	diverged	0.698459	2.84265
FBgn0011293	FBgn0079743	D. melanogaster	Unknown	Muller D	diverged	0.586266	1.21829
FBgn0013531	FBgn0249560	D. melanogaster	Muller A	Muller B	diverged	1.16018	1.73593
FBgn0031987	FBgn0071642	D. melanogaster	Unknown	Muller B	diverged	1.31197	2.02702
FBgn0029657	FBgn0247211	D. pseudoobscura	Muller A	Muller B	diverged	0.729478	0.451266
FBgn0032240	FBgn0244195	D. pseudoobscura	Muller B	Muller A	diverged	2.01222	1.12334
FBgn0040534	FBgn0246958	D. pseudoobscura	Muller E	Muller B	diverged	2.14984	1.61728
FBgn0033571	FBgn0244005	D. pseudoobscura	Muller C	Muller A	diverged	1.98182	1.48051
FBgn0036908	FBgn0247801	D. pseudoobscura	Muller D	Muller E	diverged	2.08258	1.42513
FBgn0260775	FBgn0246636	D. pseudoobscura	Muller C	Muller B	diverged	2.0109	1.49614
FBgn0038540	FBgn0246529	D. pseudoobscura	Muller E	Muller C	diverged	1.61959	0.577606
FBgn0035426	FBgn0247301	D. pseudoobscura	Muller D	Muller B	diverged	1.20054	0.624411
FBgn0053057	FBgn0243974	D. pseudoobscura	Muller D	Muller A	diverged	1.12789	0.533499
FBgn0262842	FBgn0247603	D. pseudoobscura	Muller D	Muller A	diverged	1.56626	0.513164

## Sheet: Table S2
Table S2. DAVID functional annotation analysis results for "conserved" class of positionally relocated orthologs in Drosophila.
Annotation source	Category and description	Genes in category (D. melanogaster IDs)	Fold enrichment	P value	Bonferroni correction
GOTERM_CC_DIRECT	GO:0005730~nucleolus	FBgn0027574, FBgn0264492, FBgn0036018, FBgn0011824, FBgn0011569	4.21648	0.0289074	0.892401
UP_KW_PTM	KW-0597~Phosphoprotein	FBgn0001990, FBgn0029688, FBgn0005633, FBgn0035299, FBgn0003274, FBgn0032321, FBgn0030719, FBgn0036848, FBgn0033029	1.74437	0.0457364	0.170773
GOTERM_BP_DIRECT	GO:0006355~regulation of transcription, DNA-templated	FBFBgn0027574, FBgn0032321, FBgn0038252, FBgn0033029, FBgn0011569	3.6037	0.0461949	0.999572
GOTERM_BP_DIRECT	GO:0043486~histone exchange	FBgn0027574, FBgn0032321	22.6312	0.083136	0.999999
UP_SEQ_FEATURE	DOMAIN:SER_THR_PHOSPHATASE	FBgn0003140, FBgn0005779	19.7896	0.0951629	0.99995
INTERPRO	IPR006186:Serine/threonine-specific protein phosphatase/bis(5-nucleosyl)-tetraphosphatase	FBgn0003140, FBgn0005779	18.9508	0.0989337	0.999997

## Sheet: Table S3
Table S3. DAVID functional annotation analysis results for "diverged" class of positionally relocated orthologs in Drosophila.
Annotation source	Category and description	Genes in category (D. melanogaster IDs)	Fold enrichment	P value	Bonferroni correction
GOTERM_MF_DIRECT	GO:0008121~ubiquinol-cytochrome-c reductase activity	FBgn0050354, FBgn0262842	154.048	0.0119962	0.260453
GOTERM_BP_DIRECT	GO:0006122~mitochondrial electron transport, ubiquinol to cytochrome c	FBgn0050354, FBgn0262842	103.457	0.0178126	0.494891
GOTERM_CC_DIRECT	GO:0005750~mitochondrial respiratory chain complex III	FBgn0050354, FBgn0262842	89.1093	0.021067	0.554741
KEGG_PATHWAY	dme00190:Oxidative phosphorylation	FBgn0050354, FBgn0262842, FBgn0052230	8.38099	0.0360103	0.254274
UP_KW_DOMAIN	KW-1133~Transmembrane helix	FBgn0036908, FBgn0262842, FBgn0035426, FBgn0052230, FBgn0260775, FBgn0036380	2.34217	0.0467515	0.1338
UP_KW_DOMAIN	KW-0812~Transmembrane	FBgn0036908, FBgn0262842, FBgn0035426, FBgn0052230, FBgn0260775, FBgn0036380	1.95572	0.0957897	0.260721
