# Supplementary material for: Predicting Gene Expression Divergence between Single-Copy Orthologs in Two Species
Source: Genome Biol Evol. 2023 May 12;15(5):evad078. doi: 10.1093/gbe/evad078 (PMC10220509; doi:10.1093/gbe/evad078)
Supplement: evad078_Supplementary_Data [file evad078_supplementary_data.zip › bibfile.bib]

@article{assis2014drosophila,
  title={\textit{Drosophila} duplicate genes evolve new functions on the fly},
  author={Assis, R},
  journal={Fly},
  volume={8},
  pages={91-94},
  year={2014},
}

@article{kondrashov2002selection,
  title={Selection in the evolution of gene duplications},
  author={Kondrashov, FA and Rogozin, IB and Wolf, YI and Koonin, EV},
  journal={Genome Biol},
  volume={3},
  pages={1-9},
  year={2002},
}

@article{konrad2011toward,
  title={Toward a general model for the evolutionary dynamics of gene duplicates},
  author={Konrad, A and Teufel, AI and Grahnen, JA and Liberles, DA},
  journal={Genome Biol Evol},
  volume={3},
  pages={1197-1209},
  year={2011},
}

@article{heger2007evolutionary,
  title={Evolutionary rate analyses of orthologs and paralogs from 12 \textit{Drosophila} genomes},
  author={Heger, A and Ponting, CP},
  journal={Genome Res},
  volume={17},
  pages={1837-1849},
  year={2007},
}

@article{akey2009constructing,
  title={Constructing genomic maps of positive selection in humans: where do we go from here?},
  author={Akey, JM},
  journal={Genome Res},
  volume={19},
  pages={711-722},
  year={2009},
}

@article{assis2015rapid,
  title={Rapid divergence and diversification of mammalian duplicate gene functions},
  author={Assis, R and Bachtrog, D},
  journal={BMC Evol Biol},
  volume={15},
  pages={1-7},
  year={2015},
}

@article{assis2019lineage,
  title={Lineage-specific expression divergence in grasses is associated with male reproduction, host-pathogen defense, and domestication},
  author={Assis, R},
  journal={Genome Biol Evol},
  volume={11},
  pages={207-219},
  year={2019},
}

@article{assis2014conserved,
  title={Conserved proteins are fragile},
  author={Assis, R and Kondrashov, AS},
  journal={Mol Biol Evol},
  volume={31},
  pages={419-424},
  year={2014},
}

@article{wu2013variation,
  title={Variation and genetic control of protein abundance in humans},
  author={Wu, L and Candille, SI and Choi, Y and Xie, D and Jiang, L and Li-Pook-Than, J and Tang, H and Snyder, M},
  journal={Nature},
  volume={499},
  pages={79-82},
  year={2013},
}

@article{mahler2017gene,
  title={Gene co-expression network connectivity is an important determinant of selective constraint},
  author={M{\"a}hler, N and Wang, J and Terebieniec, BK and Ingvarsson, PK and Street, NR and Hvidsten, TR},
  journal={PLoS Genet},
  volume={13},
  pages={e1006402},
  year={2017},
}

@article{hunt2012evolution,
  title={Evolution at two levels in fire ants: the relationship between patterns of gene expression and protein sequence evolution},
  author={Hunt, BG and Ometto, L and Keller, L and Goodisman, MAD},
  journal={Mol Biol Evol},
  volume={30},
  pages={263-271},
  year={2012},
}

@article{li2005expression,
  title={Expression divergence between duplicate genes},
  author={Li, W-H and Yang, J and Gu, X},
  journal={Trends Genet},
  volume={21},
  pages={602-607},
  year={2005},
}

@article{chain2008duplicate,
  title={Duplicate gene evolution and expression in the wake of vertebrate allopolyploidization},
  author={Chain, FJJ and Ilieva, D and Evans, BJ},
  journal={BMC Evol Biol},
  volume={8},
  pages={1-16},
  year={2008},
}

@article{cui2018insertion,
  title={Insertion/deletion within the \textit{KDM6A} gene is significantly associated with litter size in goat},
  author={Cui, Y and Yan, H and Wang, K and Xu, H and Zhang, X and Zhu, H and Liu, J and Qu, L and Lan, X and Pan, C},
  journal={Front Genet},
  volume={9},
  pages={91},
  year={2018},
}

@article{pereira2009problem,
  title={A problem with the correlation coefficient as a measure of gene expression divergence},
  author={Pereira, V and Waxman, D and Eyre-Walker, A},
  journal={Genetics},
  volume={183},
  pages={1597-1600},
  year={2009},
}

@article{assis2013neofunctionalization,
  title={Neofunctionalization of young duplicate genes in \textit{Drosophila}},
  author={Assis, R and Bachtrog, D},
  journal={Proc Natl Acad Sci USA},
  volume={110},
  pages={17409-17414},
  year={2013},
}

@article{perry2016cdrom,
  title={CDROM: Classification of duplicate gene retention mechanisms},
  author={Perry, BR and Assis, R},
  journal={BMC Evol Biol},
  volume={16},
  pages={1-4},
  year={2016},
}

@article{oleksiak2002variation,
  title={Variation in gene expression within and among natural populations},
  author={Oleksiak, MF and Churchill, GA and Crawford, DL},
  journal={Nature Genet},
  volume={32},
  pages={261-266},
  year={2002},
}

@article{khaitovich2004neutral,
  title={A neutral model of transcriptome evolution},
  author={Khaitovich, P and Weiss, G and Lachmann, M and Hellmann, I and Enard, W and Muetzel, B and Wirkner, U and Ansorge, W and P{\"a}{\"a}bo, S and Botstein, D},
  journal={PLoS Biol},
  volume={2},
  pages={e132},
  year={2004},
}

@article{degiorgio2021learning,
  title={Learning retention mechanisms and evolutionary parameters of duplicate genes from their expression data},
  author={DeGiorgio, M and Assis, R},
  journal={Mol Biol Evol},
  volume={38},
  pages={1209-1224},
  year={2021},
}

@article{hansen1997stabilizing,
  title={Stabilizing selection and the comparative analysis of adaptation},
  author={Hansen, TF},
  journal={Evolution},
  volume={51},
  pages={1341-1351},
  year={1997},
}

@article{butler2004phylogenetic,
  title={Phylogenetic comparative analysis: a modeling approach for adaptive evolution},
  author={Butler, MA and King, AA},
  journal={Am Nat},
  volume={164},
  pages={683-695},
  year={2004},
}

@article{brawand2011evolution,
  title={The evolution of gene expression levels in mammalian organs},
  author={Brawand, D and Soumillon, M and Necsulea, A and Julien, P and Cs{\'a}rdi, G and Harrigan, P and Weier, M and Liechti, A and Aximu-Petri, A and Kircher, M and \textit{et al.}},
  journal={Nature},
  volume={478},
  pages={343-348},
  year={2011},
}

@article{perry2012comparative,
  title={Comparative RNA sequencing reveals substantial genetic variation in endangered primates},
  author={Perry, GH and Melsted, P and Marioni, JC and Wang, Y and Bainer, R and Pickrell, JK and Michelini, K and Zehr, S and Yoder, AD and Stephens, M and \textit{et al.}},
  journal={Genome Res},
  volume={22},
  pages={602-610},
  year={2012},
}

@article{rohlfs2015phylogenetic,
  title={Phylogenetic ANOVA: the expression variance and evolution model for quantitative trait evolution},
  author={Rohlfs, RV and Nielsen, R},
  journal={Syst Biol},
  volume={64},
  pages={695-708},
  year={2015},
}

@article{goodfellow2016deep,
  title={Deep feedforward networks},
  author={Goodfellow, I and Bengio, Y and Courville, A},
  journal={Deep Learn},
  year={2016},
}

@inproceedings{abadi2016tensorflow,
    title={ {TensorFlow}: Large-Scale Machine Learning on Heterogeneous Systems},
    url={https://www.tensorflow.org/},
    author = "Abadi, M and Agarwal, A and Barham, P and Brevdo, E and Chen, Z and Citro, C and Corrado, GS and Davis, A and Dean, J and Devin, M and Ghemawat, S and Goodfellow, I and Harp, A and Irving, G and Isard, M and Jia, Y and Jozefowicz, R and Kaiser, L and Kudlur, M and Levenberg, J and Man\'{e}, D and Monga, R and Moore, S and Murray, D and Olah, C and Schuster, M and Shlens, J and Steiner, B and Sutskever, I and Talwar, K and Tucker, P and Vanhoucke, V and Vasudevan, V and Vi\'{e}gas, F and Vinyals, O and Warden, P and Wattenberg, M and Wicke, M and Yu, Y and Zheng, Z",
    year={2015},
}

@article{chollet2017r,
  title={R Interface to Keras},
  author="Chollet, F, Allaire, JJ and others",
  year={2017},
  publisher={GitHub},
  howpublished={\url{https://github.com/rstudio/keras}},
}

@book{hastie2009elements,
  author =   "Hastie, T and Tibshirani, R and Friedman, J",
  title =    "The elements of statistical learning: data mining, inference, and prediction",
  publisher = "Springer",
  edition = "2nd",
  year =     2009,
  address = "New York,  NY"
}

@article{steinwart2017liquidsvm,
  title={liquidSVM: A fast and versatile SVM package},
  author={Steinwart, I and Thomann, P},
  journal={arXiv preprint arXiv:1702.06899},
  year={2017}
}

@article{lynch2008resurrecting,
  title={Resurrecting the role of transcription factor change in developmental evolution},
  author={Lynch, VJ and Wagner, GP},
  journal={Evolution},
  volume={62},
  pages={2131-2154},
  year={2008},
}

@article{lynch2000probability,
  title={The probability of duplicate gene preservation by subfunctionalization},
  author={Lynch, M and Force, A},
  journal={Genetics},
  volume={154},
  pages={459-473},
  year={2000},
}

@article{blanc2004functional,
  title={Functional divergence of duplicated genes formed by polyploidy during \textit{Arabidopsis} evolution},
  author={Blanc, G and Wolfe, KH},
  journal={Plant Cell},
  volume={16},
  pages={1679-1691},
  year={2004},
}

@article{gu1999statistical,
  title={Statistical methods for testing functional divergence after gene duplication.},
  author={Gu, X},
  journal={Mol Biol Evol},
  volume={16},
  pages={1664-1674},
  year={1999},
}

@article{soria2014functional,
  title={Functional divergence for every paralog},
  author={Soria, PS and McGary, KL and Rokas, A},
  journal={Mol Biol Evol},
  volume={31},
  pages={984-992},
  year={2014},
}

@article{wray2003evolution,
  title={The evolution of transcriptional regulation in eukaryotes},
  author={Wray, GA and Hahn, MW and Abouheif, E and Balhoff, JP and Pizer, M and Rockman, MV and Romano, LA},
  journal={Mol Biol Evol},
  volume={20},
  pages={1377-1419},
  year={2003},
}

@article{carroll2005evolution,
  title={Evolution at two levels: on genes and form},
  author={Carroll, SB},
  journal={PLoS Biol},
  volume={3},
  pages={e245},
  year={2005},
}

@article{nehrt2011testing,
  title={Testing the ortholog conjecture with comparative functional genomic data from mammals},
  author={Nehrt, NL and Clark, WT and Radivojac, P and Hahn, MW},
  journal={PLoS Comp Biol},
  volume={7},
  pages={e1002073},
  year={2011},
}

@article{de2017coordinated,
  title={Coordinated functional divergence of genes after genome duplication in \textit{Arabidopsis thaliana}},
  author={De Smet, R and Sabaghian, E and Li, Z and Saeys, Y and Van de Peer, Y},
  journal={Plant Cell},
  volume={29},
  pages={2786-2800},
  year={2017},
}

@article{assis2014drosophila,
  title={\textit{Drosophila} duplicate genes evolve new functions on the fly},
  author={Assis, R},
  journal={Fly},
  volume={8},
  pages={91-94},
  year={2014},
}

@article{makova2003divergence,
  title={Divergence in the spatial pattern of gene expression between human duplicate genes},
  author={Makova, KD and Li, W-H},
  journal={Genome Res},
  volume={13},
  pages={1638-1645},
  year={2003},
}

@article{nuzhdin2004common,
  title={Common pattern of evolution of gene expression level and protein sequence in \textit{Drosophila}},
  author={Nuzhdin, SV and Wayne, ML and Harmon, KL and McIntyre, LM},
  journal={Mol Biol Evol},
  volume={21},
  pages={1308-1317},
  year={2004},
}

@article{lemos2005evolution,
  title={Evolution of proteins and gene expression levels are coupled in \texit{Drosophila} and are independently associated with mRNA abundance, protein length, and number of protein-protein interactions},
  author={Lemos, B and Bettencourt, BR and Meiklejohn, CD and Hartl, DL},
  journal={Mol Biol Evol},
  volume={22},
  pages={1345-1354},
  year={2005},
}

@article{meiklejohn2003rapid,
  title={Rapid evolution of male-biased gene expression in \textit{Drosophila}},
  author={Meiklejohn, CD and Parsch, J and Ranz, JM and Hartl, DL},
  journal={Proc Natl Acad Sci USA},
  volume={100},
  pages={9894-9899},
  year={2003},
}

@article{jordan2005evolutionary,
  title={Evolutionary significance of gene expression divergence},
  author={Jordan, IK and Mari{\~n}o-Ram{\'\i}rez, L and Koonin, EV},
  journal={Gene},
  volume={345},
  pages={119-126},
  year={2005},
}

@article{assis2012sex,
  title={Sex-biased transcriptome evolution in \texit{Drosophila}},
  author={Assis, R and Zhou, Q and Bachtrog, D},
  journal={Genome Biol Evol},
  volume={4},
  pages={1189-1200},
  year={2012},
}

@article{bhardwaj2005correlation,
  title={Correlation between gene expression profiles and protein-protein interactions within and across genomes},
  author={Bhardwaj, N and Lu, H},
  journal={Bioinf},
  volume={21},
  pages={2730-2738},
  year={2005},
}

@article{musungu2016network,
  title={A network approach of gene co-expression in the \texit{Zea mays/Aspergillus flavus} pathosystem to map host/pathogen interaction pathways},
  author={Musungu, BM and Bhatnagar, D and Brown, RL and Payne, GA and OBrian, G and Fakhoury, AM and Geisler, M},
  journal={Front Genet},
  volume={7},
  pages={206},
  year={2016},
}

@article{french2011relationships,
  title={Relationships between gene expression and brain wiring in the adult rodent brain},
  author={French, L and Pavlidis, P},
  journal={PLoS Comp Biol},
  volume={7},
  pages={e1001049},
  year={2011},
}

@article{kalinka2010gene,
  title={Gene expression divergence recapitulates the developmental hourglass model},
  author={Kalinka, AT and Varga, KM and Gerrard, DT and Preibisch, S and Corcoran, DL and Jarrells, J and Ohler, U and Bergman, CM and Tomancak, P},
  journal={Nature},
  volume={468},
  pages={811-814},
  year={2010},
}

@article{rohlfs2014modeling,
  title={Modeling gene expression evolution with an extended Ornstein-Uhlenbeck process accounting for within-species variation},
  author={Rohlfs, RV and Harrigan, P and Nielsen, R},
  journal={Mol Biol Evol},
  volume={31},
  pages={201-211},
  year={2014},
}

@article{nikolov2019resolving,
  title={Resolving the backbone of the \texit{Brassicaceae} phylogeny for investigating trait diversity},
  author={Nikolov, LA and Shushkov, P and Nevado, B and Gan, X and Al-Shehbaz, IA and Filatov, D and Bailey, CD and Tsiantis, M},
  journal={New Phytol},
  volume={222},
  pages={1638-1651},
  year={2019},
}

@article{revell2008testing,
  title={Testing quantitative genetic hypotheses about the evolutionary rate matrix for continuous characters},
  author={Revell, LJ and Harmon, LJ},
  journal={Evol Ecol Res},
  volume={10},
  pages={311-331},
  year={2008},
}

@article{revell2009phylogenetic,
  title={Phylogenetic analysis of the evolutionary correlation using likelihood},
  author={Revell, LJ and Collar, DC},
  journal={Evolution},
  volume={63},
  pages={1090-1100},
  year={2009},
}

@article{eastman2011novel,
  title={A novel comparative method for identifying shifts in the rate of character evolution on trees},
  author={Eastman, JM and Alfaro, ME and Joyce, P and Hipp, AL and Harmon, LJ},
  journal={Evolution},
  volume={65},
  pages={3578-3589},
  year={2011},
}

@article{clavel2015mvmorph,
  title={mvMORPH: an R package for fitting multivariate evolutionary models to morphometric data},
  author={Clavel, J and Escarguel, G and Merceron, G},
  journal={Methods Ecol Evol},
  volume={6},
  pages={1311-1319},
  year={2015},
}

@article{hart2018genes,
  title={Genes relocated between \texit{Drosophila} chromosome arms evolve under relaxed selective constraints relative to non-relocated genes},
  author={Hart, MLI and Vu, BL and Bolden, Q and Chen, KT and Oakes, CL and Zoronjic, L and Meisel, RP},
  journal={J Mol Evol},
  volume={86},
  pages={340-352},
  year={2018},
}

@Article{Assis2016,
  author = "Assis, R",
  title = "Transcriptional interference promotes rapid functional evolution of young \textit{Drosophil} nested genes",
  journal = "Genome Biol Evol",
  year = 2016,
  volume = 8,
  pages = "3149-3158",
}

@Article{Assis2019,
  author = "Assis, R",
  title = "Out of the testis, into the ovary: biased outcomes of gene duplication and deletion in \textit{Drosophila}",
  journal = "Evolution",
  year = 2019,
  volume = 73,
  pages = "1850-1862",
}

@Article{Assis2021,
  author = "Assis, R",
  title = "No expression divergence despite transcriptional interference between nested protein-coding genes in mammals",
  journal = "Genes",
  year = 2021,
  volume = 12,
  pages = "1381",
}

@Article{AssisEtAl2012,
  author = "Assis, R and Zhou, Q and Bachtrog, D",
  title = "Sex-biased transcriptome evolution in \textit{Drosophila}",
  journal = "Genome Biol Evol",
  year = 2012,
  volume = 29,
  pages = "1189-1200",
}

@Article{BoutanaevEtAl2002,
  author = "Boutanaev, AM and Kalmykova, AI and Shevelyov, YY and Nurminsky, DI",
  title = "Large clusters of co-expressed genes in the \textit{Drosophila} genome",
  journal = "Nature",
  year = 2002,
  volume = 420,
  pages = "475-478",
}

@Article{Breiman1996,
  author = "Breiman, L",
  title = "Bagging predictors",
  journal = "Machine Learning",
  year = 1996,
  volume = 24,
  pages = "123-140",
}

@Article{Breiman2001,
  author = "Breiman, L",
  title = "Random forests",
  journal = "Machine Learning",
  year = 2001,
  volume = 45,
  pages = "5-32",
}

@Article{CelnikerEtAl2009,
  author =   "Celniker, SE and Dillon, LA and Gerstein, MB and Gunsalus, KC and Henikoff, S and Karpen, GH and Kellis, M and Lai, EC and Lieb, JD and MacAlpine, DM and Micklem, G and Piano, F and Snyder, M and Stein, L and White, KP and Waterston, RH and modENCODE Cosnortium",
  title =    "Unlocking the secrets of the genome",
  journal =  "Nature",
  year =     2009,
  volume =   459,
  pages =    "927-930",
}

@Article{CohenEtAl2000,
  author = "Cohen, BA and Mitra, RD and Hughes, JD and Church, GM",
  title = "A computational analysis of whole-genome expression data reveals chromosomal domains of gene expression",
  journal = "Nat Genet",
  year = 2000,
  volume = 26,
  pages = "183-186",
}

@Article{Cortes1995,
  author = "Cortes, C and Vapnik, V",
  title = "Support-vector networks",
  journal = "Mach Learn",
  year = 1995,
  volume = 20,
  pages = "273-297",
}

@Article{DruckerEtAl1997,
  author = "Drucker, H and Burges, CC and Kaufman, L and Smola, AJ and Vapnik, VN",
  title = "Support Vector Regression Machines",
  journal = "Adv Neural Inf Process Syst",
  year = 1997,
  volume = 9,
  pages = "155-161",
}

@Article{Efron1979,
  author = "Efron, B",
  title = "Bootstrap methods: another look at the jackknife",
  journal = "Ann Stat",
  year = 1979,
  volume = 7,
  pages = "1-26",
}

@Article{ENCODE2012,
  author = "The ENCODE Project Consortium",
  title = "An integrated encyclopedia of DNA elements in the human genome",
  journal = "Nature",
  year = 2012,
  volume = 489,
  pages = "57-74",
}

@Article{Felsenstein1973,
  author =   "Felsenstein, J",
  title =    "Maximum-likelihood estimation of evolutionary trees from continuous characters",
  journal =  "Am J Hum Genet",
  year =     1973,
  volume =   25,
  pages =    "471",
}

@Article{FullerEtAl2016,
  author = "Fuller, ZL and Haynes, GD and Richards, S and Schaeffer, SW",
  title = "Genomics of Natural Populations: How Differentially Expressed Genes Shape the Evolution of Chromosomal Inversions in \textit{Drosophila pseudoobscura}",
  journal = "Genetics",
  year = 2016,
  volume = 204,
  pages = "287-301",
}

@Article{Gini1936,
  author = "Gini, C",
  title = "On the Measure of Concentration with Special Reference to Income and Statistics",
  journal = "Colorado College Publication",
  year = 1936,
  volume = 208,
  pages = "73-79",
}

@Article{Gu2001,
  author = "Gu, X",
  title = "Maximum-likelihood approach for gene family evolution under functional divergence",
  journal = "Mol Biol Evol",
  year = 2001,
  volume = 18,
  pages = "453-464",
}

@Article{HahnEtAl2007,
  author = "Hahn, MW and Han, MV and Han, S-G",
  title = "Gene family evolution across 12 \textit{Drosophila} genomes",
  journal = "PLoS Genet",
  year = 2007,
  volume = 3,
  pages = "e197",
}

@Article{HuangEtAl2009A,
  author = "Huang, DW and Sherman, BT and Lempicki, RA",
  title = "Systematic and integrative analysis of large gene lists using DAVID Bioinformatics Resources",
  journal = "Nucleic Protoc",
  year = 2009,
  volume = 4,
  pages = "44-57",
}

@Article{HuangEtAl2009B,
  author = "Huang, DW and Sherman, BT and Lempicki, RA",
  title = "Bioinformatics enrichment tools: paths toward the comprehensive functional analysis of large gene lists",
  journal = "Nucleic Acids Res",
  year = 2009,
  volume = 37,
  pages = "1-13",
}

@Article{HurstEtAl2004,
  author = "Hurst, LD and Pál, C and Lercher, MJ",
  title = "The evolutionary dynamics of eukaryotic gene order",
  journal = "Nat Rev Genet",
  year = 2004,
  volume = 5,
  pages = "299-310",
}

@Article{JiangAndAssis2019,
  author = "Jiang, X and Assis, R",
  title = "Rapid functional divergence after small-scale duplication in grasses",
  journal = "BMC Evol Biol",
  year = 2019,
  volume = 19,
  pages = "97",
}

@Article{KapusheskyEtAl2010,
  author = "Kapushesky, M and Emam, I and Holloway, E and Kurnosov, P and Zorin A and et al.",
  title = "Gene Expression Atlas at the European Bioinformatics Institute",
  journal = "Nucleic Acids Res",
  year = 2010,
  volume = 38,
  pages = "D690-D698",
}

@Article{KingmaAndBa2014,
  author = "Kingma, D and Ba, J",
  title = "Adam: a method for stochastic optimization",
  journal = "arXiv",
  year = 2014,
  volume = 1412,
  pages = "6980",
}

@Article{KleinjanAndvanHeyningen1998,
  author = "Kleinjan, DJ and van Heyningen, V",
  title = "Position effect in human genetic disease",
  journal = "Hum Mol Genets",
  year = 1998,
  volume = 7,
  pages = "1611-1618",
}

@Article{LangmeadEtAl2009,
  author =   "Langmead, B and Trapnell, C and Pop, M and Salzberg, SL",
  title =    "Ultrafast and memory-efficient alignment of short DNA sequences to the human genome",
  journal =  "Genome Biol",
  year =     2009,
  volume =   10,
  pages =    "R25",
}

@Article{LopezBigasEtAl2008,
  author = "Lopez-Bigas, N and De, S and Teichmann, SA",
  title = "Functional protein divergence in the evolution of \textit{Homo sapiens}",
  journal = "Genome Biol",
  year = 2008,
  volume = 9,
  pages = "R33",
}

@Article{LercherEtAl2003,
  author = "Lercher, MJ and Blumenthal, T and Hurst, LD",
  title = "Coexpression of neighboring genes in \textit{Caenorhabditis elegans} is mostly due to operons and duplicate genes",
  journal = "Genome Res",
  year = 2003,
  volume = 13,
  pages = "238-243",
}

@Article{MalleyEtAl2012,
  author = "Malley, JD and Kruppa, J and Dasgupta, A and Malley, KG and Ziegler, A",
  title = "Probability machines: consistent probability estimation using nonparametric learning machines",
  journal = "Methods Inf Med",
  year = 2012,
  volume = 51,
  pages = "74-81",
}

@Article{MeiselEtAl2009,
  author = "Meisel, RP and Han, MV and Hahn, MW",
  title = "A complex suite of forces drives gene traffic from \textit{Drosophila} X chromosomes",
  journal = "Genome Biol Evol",
  year = 2009,
  volume = 1,
  pages = "176-188",
}

@Article{MengEtAl2019,
  author = "Meng, D and Cao, Y and Chen, T and Abdullah, M and Jin, Q and et al.",
  title = "Evolution and functional divergence of MADS-box genes in \textit{Pyrus}",
  journal = "Scientific Rep",
  year = 2019,
  volume = 9,
  pages = "1266",
}

@Article{Michalak2008,
  author = "Michalak, P",
  title = "Coexpression, Coregulation, and cofunctionality of neighboring genes in eukaryotic genomes",
  journal = "Genomics",
  year = 2008,
  volume = 91,
  pages = "243-248",
}

@Article{ParkEtAl2012,
  author = "Park, J and Xu, K and Park, T and Yi, SV",
  title = "What are the determinants of gene expression levels and breadths in the human genome?",
  journal = "Hum Mol Genet",
  year = 2012,
  volume = 21,
  pages = "46-56",
}

@Article{PetryszakEtAl2013,
  author = "Petryszak, R and Burdett, T and Fiorelli, B and Fonseca, NA and Gonzalez-Porta M and et al.",
  title = "Expression Atlas update—a database of gene and transcript expression from microarray- and sequencing-based functional genomics experiments",
  journal = "Nucleic Acids Res",
  year = 2013,
  volume = 42,
  pages = "D926-D932",
}

@Article{Ranger2017,
    title = {{ranger}: A Fast Implementation of Random Forests for High
      Dimensional Data in {C++} and {R}},
    author = {Marvin N. Wright and Andreas Ziegler},
    journal = {Journal of Statistical Software},
    year = {2017},
    volume = {77},
    number = {1},
    pages = {1--17},
    doi = {10.18637/jss.v077.i01},
}

@Article{RobertsAndPachter2013,
  author =   "Roberts, A and Pachter, L",
  title =    "Streaming fragment assignment for real-time analysis of sequencing experiments",
  journal =  "Nat Methods",
  year =     2013,
  volume =   10,
  pages =    "71-73",
}

@Article{SarwarEtAl2022,
  author = "Sarwar, R and Geng, R and Li, L and Shan, Y and Zhu, K-M and Wang, J and Tan, X-L",
  title = "Genome-Wide Prediction, Functional Divergence, and Characterization of Stress-Responsive BZR Transcription Factors in \textit{B. napus}",
  journal = "Front Plant Sci",
  year = 2022,
  volume = 4,
  pages = "doi.org/10.3389/fpls.2021.790655",
}

@Article{TrapnellEtAl2013,
  author =   "Trapnell, C and Hendrickson, DG and Sauvageau, M and Goff, L and Rinn, JL and Pachter, L",
  title =    "Differential analysis of gene regulation at transcript resolution with RNA-seq",
  journal =  "Nat Biotechnol",
  year =     2013,
  volume =   31,
  pages =    "46-53",
}

@Article{WeberAndHurst2011,
  author = "Weber, CC and Hurst, LD",
  title = "Support for multiple classes of local expression clusters in \textit{Drosophila melanogaster}, but no evidence for gene order conservation",
  journal = "Genome Biol",
  year = 2011,
  volume = 12,
  pages = "R23",
}

@Article{WheelerEtAl2016,
  author = "Wheeler, NE and Barquist, L and Kingsley, RA and Gardner, PP",
  title = "A profile-based method for identifying functional divergence of orthologous genes in bacterial genomes",
  journal = "Bioinf",
  year = 2016,
  volume = 32,
  pages = "3566-3574",
}

@Article{WilliamsAndBowles2004,
  author = "Williams, EJB and Bowles, DJ",
  title = "Coexpression of neighboring genes in the genome of \textit{Arabidopsis thaliana}",
  journal = "Genome Res",
  year = 2004,
  volume = 14,
  pages = "1060-1067",
}

@Article{WrightEtAl2017,
  author = "Wright, MN and Dankowski, T and Ziegler, A",
  title = "Unbiased split variable selection for random survival forests using maximally selected rank statistics",
  journal = "Stat Med",
  year = 2017,
  volume = 36,
  pages = "1272-1284",
}

@Article{ZhongEtAl2021,
  author = "Zhong, X and Lundberg, M and Raberg, L",
  title = "Divergence in Coding Sequence and Expression of Different Functional Categories of Immune Genes between Two Wild Rodent Species",
  journal = "Genome Biol Evol",
  year = 2021,
  volume = 13,
  pages = "evab023",
}

@Article{ZouAndHastie2005,
  author = "Zou, H and Hastie, T",
  title = "Regularization and variable selection via the elastic net",
  journal = "Stat Methodol",
  year = 2005,
  volume = 67,
  pages = "301-320",
}

@article{genz2021package,
  title={Package ‘mvtnorm’},
  author={Genz, A and Bretz, F and Miwa, T and Mi, X and Leisch, F and Scheipl, F and Bornkamp, B and Maechler, M and Hothorn, T},
  journal={J Comput Graph Stat},
  volume={11},
  pages={950--971},
  year={2021}
}

@Manual{R2021,
    title = {R: A Language and Environment for Statistical Computing},
    author = {{R Core Team}},
    organization = {R Foundation for Statistical Computing},
    address = {Vienna, Austria},
    year = {2021},
    url = {https://www.R-project.org/},
}

@article{ridgeway1999state,
  title={The state of boosting},
  author={Ridgeway, Greg},
  journal={Comp Sci Stat},
  pages={172--181},
  year={1999}
}

@article{schwenk2000boosting,
  title={Boosting neural networks},
  author={Schwenk, Holger and Bengio, Yoshua},
  journal={Neu Comp},
  volume={12},
  pages={1869--1887},
  year={2000}
}

@article{bengio2006greedy,
  title={Greedy layer-wise training of deep networks},
  author={Bengio, Yoshua and Lamblin, Pascal and Popovici, Dan and Larochelle, Hugo},
  journal={Advances in neural information processing systems},
  volume={19},
  year={2006}
}

@article{casella2002asymptotic,
  title={Asymptotic evaluations},
  author={Casella, George and Berger, Roger L},
  journal={Statistical inference},
  volume={2},
  pages={467--515},
  year={2002}
}

@article{neyman1928use,
  title={On the use and interpretation of certain test criteria for purposes of statistical inference, part I},
  author={Neyman, Jerzy and Pearson, Egon S},
  journal={Biometrika A},
  volume={20},
  pages={1--2},
  year={1928}
}
